# Supplementary material for: Sea-ice derived meltwater stratification slows the biological carbon pump: results from continuous observations
Source: Nat Commun. 2021 Dec 15;12:7309. doi: 10.1038/s41467-021-26943-z (PMC8674288; doi:10.1038/s41467-021-26943-z)
Supplement: Supplementary file 4 — Supplementary Data 1 [file 41467_2021_26943_MOESM4_ESM.xlsx]

## Sheet: Tab. S1 data overview
Parameter	Figure used	Derived from	Temporal resolution	Data description subchapter	Data at/in
bathymetry	1	IBCAO 30sec V3	n/a	1	https://www.ngdc.noaa.gov/mgg/bathymetry/arctic/grids/version3_0/
sea ice concentration	1, 4A/S1A	AMSR2	1d	1	https://seaice.uni-bremen.de/data/amsr2/asi_daygrid_swath/ https://doi.pangaea.de/10.1594/PANGAEA.898399
surface heat flux	4B/S1B	ERA-Interim	12h	1	https://apps.ecmwf.int/datasets/data/interim-full-daily/levtype=sfc/
surface PAR reduced to 30 m depth using a constant extinction coefficient	5A/S2A	ERA-Interim surface short wave radiation	24h	6
surface chlorophyll concentration	5B/S2B/S4	Sentinel3A OLCI	8d	1	https://earth.esa.int/web/sentinel/sentinel-data-access
sea ice velocity	2	EUMETSAT OSI SAF	4mon	1	https://data.meereisportal.de/
sea ice export	2	EUMETSAT OSI SAF	1y	1	Data S1
area coverage of stratification regimes	8	FESOM	1d	2	Data S1
modeled mixed layer depth	S6	PWP	12h	2	n/a
shipboard CTD profiles	3	SBE 911+ pressure, temperature, conductivity	-	3	PS107 CTD: https://doi.org/10.1594/PANGAEA.894189 PS107 UCTD: https://doi.org/10.1594/PANGAEA.886146 PS114 CTD: https://doi.org/10.1594/PANGAEA.898694 JR17005 CTD: https://doi.org/10/c4g3
measurement depth	4C/S1C	SBE37 pressure	1h	5	https://doi.pangaea.de/10.1594/PANGAEA.904565
mixed layer depth	4C/S1C	SBE 37 pressure, temperature, conductivity	1h
potential density	4D/S1D	SBE 37 pressure, temperature, conductivity	1h
stratification	4E/S1E	SBE 37 pressure, temperature, conductivity	1h
apparent oxygen utilization	5C/S2C/7	SBE 37 pressure, temperature, conductivity, oxygen	1h
chlorophyll fluorescence	5B/S2B/7/S4	WetLabs Triplet Eco chlorophyll fluorometer	1h	7
optical backscattering	5B/S2B	WetLabs Triplet scattering meter	1s	7
photosynthetically available radiation	5A/S2A	WetLabs Eco PAR	1h	6
nitrate	5E/S2E/7	Satlantic SUNA Deep	3h	8
pCO2	5D/S2D/7	Sunburst SAMI-CO2	1h	9
pH	5D/S2D	Sunburst SAMI-pH	3h
acoustic mean volume backscattering	6C/S3C/S5	RDI 75kHz LR-ADCP	1h	11	Data S1; https://doi.pangaea.de/10.1594/PANGAEA.904565
multi-frequency acoustic mean volume backscattering	S5	ASL AZFP	1h	11	Data S1
sun light duration	5A/S2A	sunrise equation	n/a	6	https://de.mathworks.com/matlabcentral/fileexchange/55509-sunrise-sunset
available PAR in MLD	5A/S2A	PAR and MLD	1d	6	n/a
inorganic nutrients (NO3, Si, PO4, NO2)	5D/S2D	McLane RAS water samples	7d to 31d	8	Data S1 and https://doi.pangaea.de/10.1594/PANGAEA.936749
eukaryotic DNA read frequency	6A/S3A	McLane RAS water samples	7d to 31d	10	2016-2017: https://www.ebi.ac.uk/ena/browser/view/PRJEB43890 2017-2018: https://www.ebi.ac.uk/ena/browser/view/PRJEB43889
bacterial DNA read frequency	6B/S3B	McLane RAS water samples	7d to 31d		2016-2017: https://www.ebi.ac.uk/ena/browser/view/PRJEB43504 2017-2018: https://www.ebi.ac.uk/ena/browser/view/PRJEB43885
POC flux	6D	KUM sediment trap on lander	28d to 31d	12	Data S1
POC flux	6D	oxygen microprobe on crawler	7d to 8d	12	Data S1
sediment volume flux	6D/S3D	KUM sediment traps in moorings cup photos	7d to 60d	12	Data S1; photos available in cruise reports of PS107 https://doi.org/10.2312/BzPM_0717_2018 and PS114 https://doi.org/10.2312/BzPM_0723_2018
detritus sea floor areal coverage	6E	camera on lander	12h	13	Data S1
number of megafauna present	6E	camera on lander	12h

## Sheet: Tab. S2 deployment details
Mooring name	Longitude	Latitude	Deployment date	Recovery date	Depth [m]	Deployment station	Recovery station
HG-IV-S-1	4°15.71'E	79°01.38'N	2016-07-11	2017-07-27	2542	PS99/070-1	PS107_3-1
HG-IV-S-2	4°15.71'E	79°01.36'N	2017-08-11	2018-07-16	2599	PS107_38-2	PS114_1-1
HG-IV-FEVI-34	4°19.97'E	79°00.00'N	2016-07-11	2017-07-27	2612	PS99/072-1	PS107_3-2
HG-IV-FEVI-36	4°20.02'E	79°00.00'N	2017-08-11	2018-07-16	2609	PS107_38-1	PS114_2-1
Lander-2016	4°06.72'E	79°04.68'N	2016-07-12	2017-07-27	2448	PS99/077-1	PS107_4-1
Lander-2017	4°06.74'E	79°04.68'N	2017-08-11	2018-09-18	2493	PS107_38-7	MSM77_4-9
Lander-2018	4°06.77'E	79°04.81'N	2018-09-27	2019-09-07	2438	MSM77_35-1	PS121_47-1
F4-S-1	6°57.89'E	79°00.71'N	2016-07-10	2017-08-13	1223	PS99/067-1	PS107_44-1
F4-S-2	6°57.86'E	79°00.70'N	2017-08-15	2018-07-18	1260	PS107_49-1	PS114_10-1
F4-17	7°00.03'E	79°00.01'N	2016-07-23	2018-07-18	1218	PS100/018-1	PS114_11-1
F5-17	5°40.12'E	79°00.02'N	2016-07-23	2018-09-06	2100	PS100/019-1	MSM76_198-1

## Sheet: Tab. S3 instrument details
Mooring	Type	SN	Depth [m]
HG-IV-S-1	RAS	1412809	24		Abbreviation	Device long name
HG-IV-S-1	PAR	491	24		SBE37	Seabird SBE37 Microcat with ODO
HG-IV-S-1	Triplet	1426	24		LRADCP	RDI 75kHz Long Ranger ADCP
HG-IV-S-1	CO2	156	26		RAS	McLane Remote Access Sampler
HG-IV-S-1	PH	175	26		PAR	WetLabs EcoPAR
HG-IV-S-1	SBE37	14011	26		Triplet	WetLabs EcoTriplet
HG-IV-S-1	SBE37	14012	52		SUNA	Seabird Deep SUNA nitrate
HG-IV-S-2	RAS	1433302	29		CO2	SAMI CO2
HG-IV-S-2	PAR	522	29		PH	SAMI pH
HG-IV-S-2	Triplet	1551	29		ST	KUM Sediment trap
HG-IV-S-2	SUNA	684	29		AZFP	ASL Acoustic Zooplankton and Fish Profiler
HG-IV-S-2	CO2	145	31
HG-IV-S-2	PH	165	31
HG-IV-S-2	SBE37	10507	31
HG-IV-S-2	SBE37	13012	57
HG-IV-FEVI-34	ST	2016434	196
HG-IV-FEVI-34	SBE37	9472	253
HG-IV-FEVI-34	LRADCP	3813	409
HG-IV-FEVI-34	ST	2016433	1223
HG-IV-FEVI-36	ST	2012412	201
HG-IV-FEVI-36	SBE37	15436	258
HG-IV-FEVI-36	LRADCP	5373	414
HG-IV-FEVI-36	ST	201524	1228
Lander-2016	ST	20160000	2446
Lander-2017	ST	2017000	2492
Lander-2018	ST	2018000	2436
F4-S-1	RAS	1412805	26
F4-S-1	Triplet	1425	26
F4-S-1	CO2	155	28
F4-S-1	PH	193	28
F4-S-1	SBE37	14010	28
F4-S-1	SBE37	7691	51
F4-S-1	ST	860016	210
F4-S-2	RAS	1412808	23
F4-S-2	PAR	523	23
F4-S-2	Triplet	1552	23
F4-S-2	SUNA	685	23
F4-S-2	PPS	1433301	25
F4-S-2	CO2	169	25
F4-S-2	PH	192	25
F4-S-2	SBE37	13005	25
F4-S-2	SBE37	13006	61
F4-S-2	ST	2012411	212
F4-17	SBE37	13968	250
F4-17	LRADCP	23978	385
F5-17	AZFP	55112	122
F5-17	LRADCP	24014	380

## Sheet: Ice area export
Ice Export Fram Strait, Jan - May, 1994 - 2020
Gate= 82°N -10°W to 20°E
year	ice area export [km^2]
-385202	1994
-398388	1995
-214539	1996
-411251	1997
-299731	1998
-252585	1999
-469588	2000
-419448	2001
-423414	2002
-406625	2003
-253537	2004
-391673	2005
-310613	2006
-429557	2007
-474304	2008
-416305	2009
-364741	2010
-428540	2011
-469885	2012
-439352	2013
-404416	2014
-389884	2015
-349326	2016
-542313	2017
-210985	2018
-495973	2019
-495835	2020

## Sheet: Nutrients
Analysis_date	Sample ID	RAS_ID	Sample_date	NO3+NO2	PO4	NO2	Si(OH)4
				µmol/L	µmol/L	µmol/L	µmol/L
2018-12-07	1+2	HG-IV-S-1	2016-08-01	6.36	0.61	0.34	3.76
2018-12-07	1+2	HG-IV-S-1	2016-08-01	6.39	0.61	0.34	3.77
2018-12-07	3+4	HG-IV-S-1	2016-08-15	10.64	0.74	0.05	4.26
2018-12-07	3+4	HG-IV-S-1	2016-08-15	10.81	0.75	0.05	4.26
2018-12-07	5+6	HG-IV-S-1	2016-09-01	2.81	0.35	0.12	2.12
2018-12-07	5+6	HG-IV-S-1	2016-09-01	2.77	0.35	0.12	2.12
2018-12-07	7+8	HG-IV-S-1	2016-09-15	2.56	0.35	0.14	1.89
2018-12-07	7+8	HG-IV-S-1	2016-09-15	2.59	0.35	0.14	1.87
2018-12-07	9+10	HG-IV-S-1	2016-10-01	7.44	0.57	0.13	2.68
2018-12-07	9+10	HG-IV-S-1	2016-10-01	7.52	0.57	0.13	2.68
2018-12-07	12	HG-IV-S-1	2016-11-01	6.98	0.56	0.3	2.42
2018-12-07	12	HG-IV-S-1	2016-11-01	7.06	0.55	0.3	2.44
2018-12-07	13+14	HG-IV-S-1	2016-12-01	6.87	0.56	0.03	2.93
2018-12-07	13+14	HG-IV-S-1	2016-12-01	6.91	0.56	0.03	2.92
2018-12-07	15+16 salty	HG-IV-S-1	2017-01-01	10.05	0.73	0.01	4.04
2018-12-07	15+16 salty	HG-IV-S-1	2017-01-01	10.11	0.72	0.01	4.07
2018-12-07	17+18	HG-IV-S-1	2017-02-01	10.88	0.77	0.01	4.55
2018-12-07	17+18	HG-IV-S-1	2017-02-01	10.86	0.77	0.01	4.52
2018-12-07	19+20	HG-IV-S-1	2017-02-14	10.46	0.74	0.01	4.17
2018-12-07	19+20	HG-IV-S-1	2017-02-14	10.45	0.73	0.01	4.16
2018-12-07	21+22	HG-IV-S-1	2017-03-01	10.29	0.85	0	4.3
2018-12-07	21+22	HG-IV-S-1	2017-03-01	10.28	0.84	0	4.29
2018-12-07	23+24	HG-IV-S-1	2017-03-08	8.73	0.67	0.01	4.13
2018-12-07	23+24	HG-IV-S-1	2017-03-08	8.71	0.67	0.02	4.15
2018-12-07	25+26	HG-IV-S-1	2017-03-15	10.72	0.77	0.01	4.36
2018-12-07	25+26	HG-IV-S-1	2017-03-15	10.82	0.76	0.01	4.36
2018-12-07	27+28	HG-IV-S-1	2017-03-22	10.74	0.76	0.01	4.45
2018-12-07	27+28	HG-IV-S-1	2017-03-22	10.7	0.76	0.01	4.44
2018-12-07	29+30	HG-IV-S-1	2017-04-01	10.84	0.78	0.01	4.69
2018-12-07	29+30	HG-IV-S-1	2017-04-01	10.8	0.77	0.01	4.66
2018-12-07	31+32	HG-IV-S-1	2017-04-15	11.01	0.83	0.01	4.55
2018-12-07	31+32	HG-IV-S-1	2017-04-15	10.88	0.83	0.01	4.58
2018-12-07	33+34	HG-IV-S-1	2017-05-01	10.05	0.7	0.04	4.24
2018-12-07	33+34	HG-IV-S-1	2017-05-01	10.02	0.7	0.04	4.19
2018-12-07	35+36	HG-IV-S-1	2017-05-15	9.79	0.72	0.04	4.23
2018-12-07	35+36	HG-IV-S-1	2017-05-15	9.78	0.72	0.04	4.21
2018-12-07	37+38	HG-IV-S-1	2017-06-01	9.46	0.7	0.09	4.25
2018-12-07	37+38	HG-IV-S-1	2017-06-01	9.48	0.7	0.09	4.28
2018-12-07	39+40	HG-IV-S-1	2017-06-15	9.63	0.9	0.26	4.52
2018-12-07	39+40	HG-IV-S-1	2017-06-15	9.7	0.9	0.26	4.53
2018-12-07	41+42	HG-IV-S-1	2017-07-01	9.72	0.72	0.23	4.32
2018-12-07	41+42	HG-IV-S-1	2017-07-01	9.8	0.72	0.23	4.31
2018-12-07	43+44	HG-IV-S-1	2017-07-08	2.72	0.36	0.04	3.6
2018-12-07	43+44	HG-IV-S-1	2017-07-08	2.71	0.36	0.04	3.64
2018-12-07	45+46	HG-IV-S-1	2017-07-15	9.06	0.74	0.31	4.5
2018-12-07	45+46	HG-IV-S-1	2017-07-15	8.81	0.74	0.31	4.48
2018-12-07	47+48 salty	HG-IV-S-1	2017-07-22	5.93	0.54	0.17	3.4
2018-12-07	47+48 salty	HG-IV-S-1	2017-07-22	6.03	0.55	0.17	3.44
2018-12-11	1+2	F4-S-1	2016-08-01	3.11	0.47	0.14	2.21
2018-12-11	1+2	F4-S-1	2016-08-01	3.06	0.47	0.13	2.21
2018-12-11	3+4	F4-S-1	2016-08-15	1.26	0.32	0.1	1.7
2018-12-11	3+4	F4-S-1	2016-08-15	1.22	0.32	0.1	1.68
2018-12-11	5+6 salty	F4-S-1	2016-09-01	1.79	0.3	0.11	1.3
2018-12-11	5+6 salty	F4-S-1	2016-09-01	1.78	0.29	0.1	1.29
2018-12-11	7+8	F4-S-1	2016-09-15	1.93	0.3	0.11	1.07
2018-12-11	7+8	F4-S-1	2016-09-15	1.93	0.31	0.11	1.07
2018-12-11	9+10 salty	F4-S-1	2016-10-01	3.27	0.36	0.1	1.13
2018-12-11	9+10 salty	F4-S-1	2016-10-01	3.29	0.37	0.1	1.13
2018-12-11	11+12	F4-S-1	2016-11-01	7.3	0.56	0.19	2.35
2018-12-11	11+12	F4-S-1	2016-11-01	7.28	0.56	0.19	2.37
2018-12-11	13+14	F4-S-1	2016-12-01	9.68	0.7	0	3.59
2018-12-11	13+14	F4-S-1	2016-12-01	9.62	0.69	0	3.6
2018-12-11	15+16	F4-S-1	2017-01-01	10.63	0.75	0	4.06
2018-12-11	15+16	F4-S-1	2017-01-01	10.55	0.75	0	4.1
2018-12-11	17+18	F4-S-1	2017-02-01	10.24	0.74	0	4.02
2018-12-11	17+18	F4-S-1	2017-02-01	10.27	0.73	0	4.02
2018-12-11	19+20	F4-S-1	2017-02-14	10.82	0.77	-0.01	4.21
2018-12-11	19+20	F4-S-1	2017-02-14	10.84	0.77	-0.01	4.21
2018-12-11	21+22 salty	F4-S-1	2017-03-01	10.88	0.76	0	4.26
2018-12-11	21+22 salty	F4-S-1	2017-03-01	10.91	0.76	-0.01	4.22
2018-12-11	23+24	F4-S-1	2017-03-08	10.68	0.75	0	4.18
2018-12-11	23+24	F4-S-1	2017-03-08	10.68	0.75	-0.01	4.18
2018-12-11	25+26	F4-S-1	2017-03-15	10.81	0.78	0	4.23
2018-12-11	25+26	F4-S-1	2017-03-15	10.71	0.76	-0.01	4.24
2018-12-11	27+28	F4-S-1	2017-03-22	10.72	0.76	-0.01	4.27
2018-12-11	27+28	F4-S-1	2017-03-22	10.78	0.75	-0.01	4.33
2018-12-11	29+30	F4-S-1	2017-04-01	10.82	0.76	0	4.3
2018-12-11	29+30	F4-S-1	2017-04-01	10.81	0.76	0	4.33
2018-12-11	31+32	F4-S-1	2017-04-15	10.85	0.77	0.02	4.35
2018-12-11	31+32	F4-S-1	2017-04-15	10.95	0.77	0.01	4.38
2018-12-11	33+34	F4-S-1	2017-05-01	10.21	0.73	0.05	4.2
2018-12-11	33+34	F4-S-1	2017-05-01	10.28	0.74	0.05	4.2
2018-12-11	35+36	F4-S-1	2017-05-15	10.26	0.73	0.09	4.41
2018-12-11	35+36	F4-S-1	2017-05-15	10.29	0.73	0.09	4.42
2018-12-11	37+38	F4-S-1	2017-06-01	10.02	0.71	0.14	4.12
2018-12-11	37+38	F4-S-1	2017-06-01	10.04	0.7	0.14	4.1
2018-12-11	39+40	F4-S-1	2017-06-15	8.48	0.7	0.29	3.66
2018-12-11	39+40	F4-S-1	2017-06-15	8.65	0.71	0.29	3.72
2018-12-11	41+42	F4-S-1	2017-07-01	5.06	0.49	0.13	3.5
2018-12-11	41+42	F4-S-1	2017-07-01	5.07	0.48	0.13	3.53
2018-12-11	43+44	F4-S-1	2017-07-08	4.61	0.48	0.11	1.99
2018-12-11	43+44	F4-S-1	2017-07-08	4.57	0.47	0.1	2
2018-12-11	45+46	F4-S-1	2017-07-15	-0.11	0.2	0.02	2.91
2018-12-11	45+46	F4-S-1	2017-07-15	-0.12	0.21	0.02	2.88
2018-12-11	47+48	F4-S-1	2017-07-22	3.92	0.4	0.1	2.57
2018-12-11	47+48	F4-S-1	2017-07-22	3.93	0.4	0.09	2.43
2018-07-23	1	F4-S-2	2017-08-16	3.317	0.363	0.081	1.916
2018-07-23	2	F4-S-2	2017-08-16	4.724	0.465	0.111	2.158
2018-07-23	3	F4-S-2	2017-08-30	5.625	0.465	0.116	2.42
2018-07-23	4	F4-S-2	2017-08-30	12.517	0.967	0.035	4.878
2018-07-23	5	F4-S-2	2017-09-14	7.135	0.585	0.138	2.41
2018-07-23	6	F4-S-2	2017-09-14	8.009	0.568	0.145	2.772
2018-07-23	7	F4-S-2	2017-09-29	8.618	0.595	0.126	3.15
2018-07-23	8	F4-S-2	2017-09-29	10.074	1.132	0.114	4.043
2018-07-23	9	F4-S-2	2017-10-29	9.934	0.666	0.035	3.644
2018-07-23	10	F4-S-2	2017-10-29	9.125	0.602	0.005	3.129
2018-07-23	11	F4-S-2	2017-11-28	10.112	0.656	0.004	3.57
2018-07-23	12	F4-S-2	2017-11-28	10.802	0.695	0.003	3.88
2018-07-23	13	F4-S-2	2017-12-28	11.131	0.701	0.004	3.912
2018-07-23	14	F4-S-2	2017-12-28	10.846	0.679	0.004	3.996
2018-07-23	15	F4-S-2	2018-01-27	11.822	0.74	0.005	4.358
2018-07-23	16	F4-S-2	2018-01-27	11.606	0.749	0.003	4.248
2018-07-23	17	F4-S-2	2018-02-11	11.967	0.753	0.004	4.458
2018-07-23	18	F4-S-2	2018-02-11	11.854	0.753	0.001	4.426
2018-07-23	19	F4-S-2	2018-02-26	11.255	0.727	0.005	4.353
2018-07-23	20	F4-S-2	2018-02-26	11.59	0.784	0.005	4.41
2018-07-23	21	F4-S-2	2018-03-07	11.665	0.76	0.006	4.431
2018-07-23	22	F4-S-2	2018-03-07	11.811	0.738	0.017	4.71
2018-07-23	23	F4-S-2	2018-03-16	12.037	0.757	0.009	4.725
2018-07-23	24	F4-S-2	2018-03-16	11.811	0.77	0.011	4.599
2018-07-23	25	F4-S-2	2018-03-25	12.016	0.748	0.005	4.757
2018-07-23	26	F4-S-2	2018-03-25	11.897	0.739	0.005	4.71
2018-07-23	27	F4-S-2	2018-04-03	12	0.764	0.007	4.767
2018-07-23	28	F4-S-2	2018-04-03	12.01	0.811	0.01	4.883
2018-07-23	29	F4-S-2	2018-04-12	11.698	0.764	0.018	4.778
2018-07-23	30	F4-S-2	2018-04-12	11.077	0.732	0.026	4.594
2018-07-23	31	F4-S-2	2018-04-21	11.228	0.763	0.041	4.773
2018-07-23	32	F4-S-2	2018-04-21	11.326	0.745	0.054	4.862
2018-07-23	33	F4-S-2	2018-04-30	10.98	0.746	0.052	4.841
2018-07-23	34	F4-S-2	2018-04-30	11.175	0.742	0.096	4.752
2018-07-23	35	F4-S-2	2018-05-12	11.083	0.734	0.115	4.447
2018-07-23	36	F4-S-2	2018-05-12	9.778	0.724	0.104	4.368
2018-07-23	37	F4-S-2	2018-05-24	9.255	0.771	0.192	4.253
2018-07-23	38	F4-S-2	2018-05-24	10.457	0.744	0.135	4.599
2018-07-23	39	F4-S-2	2018-06-05	11.121	0.798	0.186	4.426
2018-07-23	40	F4-S-2	2018-06-05	11.633	0.776	0.209	4.788
2018-07-23	41	F4-S-2	2018-06-17	8.5	0.669	0.194	4.232
2018-07-23	42	F4-S-2	2018-06-17	7.852	0.601	0.148	3.717
2018-07-23	43	F4-S-2	2018-06-29	11.336	0.768	0.038	4.626
2018-07-23	44	F4-S-2	2018-06-29	6.547	0.543	0.206	3.271
2018-07-23	45	F4-S-2	2018-07-08	3.694	0.419	0.123	2.058
2018-07-23	46	F4-S-2	2018-07-08	3.117	0.365	0.096	2.053
2018-07-23	47	F4-S-2	2018-07-17	5.118	0.471	0.105	2.405
2018-07-23	48	F4-S-2	2018-07-17	4.444	0.444	0.119	1.596

## Sheet: Sediment trap volume flux
Cup_diameter_lower_section	4	cm	Cup_diameter_lower_section	5.49569
Cup_height_lower_section	10	cm	Cup_height_lower_section	10.2
Volume	125.664	mL	Volume	241.955
Cup_diameter_upper_section	2.5		Cup_diameter_upper_section
Cup_height_upper_section	6		Cup_height_upper_section
Volume	29.4524
Deployment	Cup Number	Sediment_height_bottom_section	Sediment_height_upper_section	Volume_lower_section	Volume_upper_section	Volume (mL)
				78.5397
Fevi_34_Oben	1	2.11		165.719		165.719
Fevi_34_Oben	2	1.82		142.942		142.942
Fevi_34_Oben	3	2.32		182.212		182.212
Fevi_34_Oben	4	2.88		226.194		226.194
Fevi_34_Oben	5	2.05		161.006		161.006
Fevi_34_Oben	6	2.12		166.504		166.504
Fevi_34_Oben	7	1.38		108.385		108.385
Fevi_34_Oben	8	0.32		25.1327		25.1327
Fevi_34_Oben	9	0.64		50.2654		50.2654
Fevi_34_Oben	10	0.95		74.6128		74.6128
Fevi_34_Oben	11	1.52		119.38		119.38
Fevi_34_Oben	12	1.09		85.6083		85.6083
Fevi_34_Oben	13	1.56		122.522		122.522
Fevi_34_Oben	14	1.87		146.869		146.869
Fevi_34_Oben	15	1.38		108.385		108.385
Fevi_34_Oben	16	0.95		74.6128		74.6128
Fevi_34_Oben	17	1.59		124.878		124.878
Fevi_34_Oben	18	1.83		143.728		143.728
Fevi_34_Oben	19	0.92		72.2566		Open on recovery > disregard
Fevi_34_Oben	20
Fevi_34_Mitte	1	0.8		62.8318		62.8318
Fevi_34_Mitte	2	0.82		64.4026		64.4026
Fevi_34_Mitte	3	1.23		96.6039		96.6039
Fevi_34_Mitte	4	0.61		47.9092		47.9092
Fevi_34_Mitte	5	1.11		87.1791		87.1791
Fevi_34_Mitte	6	1.4		109.956		109.956
Fevi_34_Mitte	7	2.25		176.714		176.714
Fevi_34_Mitte	8	1.51		118.595		118.595
Fevi_34_Mitte	9	1.89		148.44		148.44
Fevi_34_Mitte	10	2.32		182.212		182.212
Fevi_34_Mitte	11	1.47		115.453		115.453
Fevi_34_Mitte	12	0.17		13.3518		13.3518
Fevi_34_Mitte	13	0.1		7.85398		7.85398
Fevi_34_Mitte	14	0.45		35.3429		35.3429
Fevi_34_Mitte	15	0.15		11.781		11.781
Fevi_34_Mitte	16	0.1		7.85398		7.85398
Fevi_34_Mitte	17	0.12		9.42477		9.42477
Fevi_34_Mitte	18	1.74		136.659		136.659
Fevi_34_Mitte	19	1.07		84.0375		Open on recovery > disregard
Fevi_34_Mitte	20
F4S-1	1	1.32		107.861		107.861
F4S-1	2	1.78		145.449		145.449
F4S-1	3	2.27		185.488		185.488
F4S-1	4	2.77		226.344		226.344
F4S-1	5	1.83		149.534		149.534
F4S-1	6	2.33		190.391		190.391
F4S-1	7	1.95		159.34		159.34
F4S-1	8	0.54		44.1249		44.1249
F4S-1	9	0.3		24.5138		24.5138
F4S-1	10	0.35		28.5995		28.5995
F4S-1	11	0.2		16.3426		16.3426
F4S-1	12	0.28		22.8796		22.8796
F4S-1	13	1.91		156.071		156.071
F4S-1	14	2.31		188.756		188.756
F4S-1	15	1.75		142.997		142.997
F4S-1	16	0.55		44.942		44.942
F4S-1	17	0.49		40.0393		40.0393
F4S-1	18	0.55		44.942		44.942
F4S-1	19	0.1		8.17128		8.17128
F4S-1	20	0.1		8.17128		8.17128
Fevi_36_oben	1	0.95		77.6271		77.6271
Fevi_36_oben	2	Attention			Full with swimmers
Fevi_36_oben	3	0.63		51.479		51.479
Fevi_36_oben	4	0.69		56.3818		56.3818
Fevi_36_oben	5	0.76		62.1017		62.1017
Fevi_36_oben	6	0.7		57.1989		57.1989
Fevi_36_oben	7	0.76		62.1017		62.1017
Fevi_36_oben	8	0.54		44.1249		44.1249
Fevi_36_oben	9	0.17		13.8912		13.8912
Fevi_36_oben	10	0.3		24.5138		24.5138
Fevi_36_oben	11	0.71		58.0161		58.0161
Fevi_36_oben	12	0.72		58.8332		58.8332
Fevi_36_oben	13	1.41		115.215		115.215
Fevi_36_oben	14	1.48		120.935		120.935
Fevi_36_oben	15	0.53		43.3078		43.3078
Fevi_36_oben	16	1.16		94.7868		94.7868
Fevi_36_oben	17	0.99		80.8956		80.8956
Fevi_36_oben	18	1.06		86.6155		86.6155
Fevi_36_oben	19	0.74		60.4674		60.4674
Fevi_36_oben	20	0.37		30.2337		Open on recovery > disregard
Fevi_36_mitte	1	0.82		67.0045		67.0045
Fevi_36_mitte	2	0.73		59.6503		59.6503
Fevi_36_mitte	3	0.48		39.2221		39.2221
Fevi_36_mitte	4	0.47		38.405		38.405
Fevi_36_mitte	5	0.48		39.2221		39.2221
Fevi_36_mitte	6	0.24		19.6111		19.6111
Fevi_36_mitte	7	0.24		19.6111		19.6111
Fevi_36_mitte	8	0.24		19.6111		19.6111
Fevi_36_mitte	9	1.77		144.632		144.632
Fevi_36_mitte	10	1.07		87.4326		87.4326
Fevi_36_mitte	11	0.35		28.5995		28.5995
Fevi_36_mitte	12	0.34		27.7823		27.7823
Fevi_36_mitte	13	0.12		9.80553		9.80553
Fevi_36_mitte	14	0.14		11.4398		11.4398
Fevi_36_mitte	15	0.11		8.9884		8.9884
Fevi_36_mitte	16	1.19		97.2382		97.2382
Fevi_36_mitte	17	1.51		123.386		123.386
Fevi_36_mitte	18	1.93		157.706		157.706
Fevi_36_mitte	19	1.58		129.106		129.106
Fevi_36_mitte	20	0.7		57.1989		Open on recovery > disregard
F4S-2	1	0.77		62.9188		62.9188
F4S-2	2	0.61		49.8448		49.8448
F4S-2	3	0.56		45.7591		45.7591
F4S-2	4	1.25		102.141		102.141
F4S-2	5	1.31		107.044		107.044
F4S-2	6	1.5		122.569		122.569
F4S-2	7	0.89		72.7244		72.7244
F4S-2	8	0.57		46.5763		46.5763
F4S-2	9	0.3		24.5138		24.5138
F4S-2	10	0.28		22.8796		22.8796
F4S-2	11	1.14		93.1525		93.1525
F4S-2	12	0.78		63.7359		63.7359
F4S-2	13	1.91		156.071		156.071
F4S-2	14	0.795		64.9616		64.9616
F4S-2	15	2.09		170.78		170.78
F4S-2	16	1.05		85.7984		85.7984
F4S-2	17	1.17		95.6039		95.6039
F4S-2	18	2.48		202.648		202.648
F4S-2	19	0.92		75.1757		75.1757
F4S-2	20	0.38		31.0508		Open on recovery > disregard

## Sheet: Lander trap POC flux
Year	Month	POC flux mg/m^2 d^1	days in month	POC mg/m^2
2016	7	14.2201	31	440.824
2016	8	17.38	31	538.78
2016	9	13.4	30	402
2016	10	7.1	31	220.1
2016	11	2.08	30	62.4
2016	12	7.98	31	247.38
2017	1	6.9	31	213.9
2017	2	7.44	28	208.32
2017	3	4.45	31	137.95
2017	4	4.92	30	147.6
2017	5	4.45	31	137.95
2017	6	6.54	30	196.2
2017	7	9.13	31	283.03
2017	8	12.1356	31	376.205
2017	9	24.206	30	726.18
2017	10	27.1599	31	841.957
2017	11	17.6744	30	530.232
2017	12	9.04999	31	280.55
2018	1	8.0932	31	250.889
2018	2	7.09224	28	198.583
2018	3	6.94055	31	215.157
2018	4	12.2608	30	367.823
2018	5	9.02135	31	279.662
2018	6	31.1769	30	935.306
2018	7	16.8653	31	522.824
2018	8	35.51	31	1100.81
2018	9	15.49	30	464.7
2018	10	13.05	31	404.55
2018	11	8.26185	30	247.856
2018	12	15.6119	31	483.969

## Sheet: Crawler POC flux
measurement no	date	DOU	C-DOU	C-DOU
		mmol O2 m-2 d-1	g C m-2 yr-1	mg C m-2 d-1
1	2017-09-10	0.243704	0.907309	2.48578
2	2017-09-17	0.372638	1.38733	3.80091
3	2017-09-25	0.302883	1.12764	3.08941
4	2017-10-02	0.382829	1.42527	3.90486
5	2017-10-09	0.301686	1.12318	3.0772
6	2017-10-16	0.375851	1.39929	3.83368
7	2017-10-23	0.370068	1.37776	3.7747
8	2017-10-30	0.353026	1.31432	3.60086
9	2017-11-06	0.350065	1.30329	3.57066
10	2017-11-13	0.298901	1.11281	3.04879
11	2017-11-20	0.365199	1.35964	3.72503
12	2017-11-28	0.37208	1.38525	3.79521
13	2017-12-05	0.365199	1.35964	3.72503
14	2017-12-12	0.216529	0.806139	2.2086
15	2017-12-19	0.440558	1.6402	4.49369
16	2017-12-26	0.34976	1.30216	3.56755
17	2018-01-02	0.367696	1.36893	3.7505
18	2018-01-09	0.330418	1.23015	3.37027
19	2018-01-16	0.295267	1.09928	3.01173
20	2018-01-24	0.231293	0.861103	2.35919
21	2018-01-31	0.206333	0.768178	2.1046
22	2018-02-07	0.289116	1.07638	2.94898
23	2018-02-14	0.215873	0.803696	2.20191
24	2018-02-21	0.229801	0.855548	2.34397
25	2018-02-28	0.325913	1.21337	3.32431
26	2018-03-07	0.357453	1.3308	3.64602
27	2018-03-14	0.359789	1.33949	3.66985
28	2018-03-21	0.30839	1.14814	3.14558
29	2018-03-29	0.352446	1.31216	3.59495
30	2018-04-05	0.44813	1.66839	4.57092
31	2018-04-12	0.330418	1.23015	3.37027
32	2018-04-19	0.264335	0.984118	2.69621
33	2018-04-26	0.280355	1.04376	2.85962
34	2018-05-03	0.332113	1.23646	3.38755
35	2018-05-10	0.286363	1.06613	2.9209
36	2018-05-17	0.385488	1.43517	3.93198
37	2018-05-24	0.431747	1.60739	4.40381
38	2018-05-31	0.350065	1.30329	3.57066
39	2018-06-08	0.462586	1.72221	4.71837
40	2018-06-15	0.640503	2.38459	6.53313
41	2018-06-22	0.616781	2.29627	6.29116
42	2018-06-29	0.335375	1.2486	3.42082
43	2018-07-06	0.242857	0.904158	2.47715
44	2018-07-13	0.365199	1.35964	3.72503
45	2018-07-20	0.225042	0.83783	2.29542
46	2018-07-27	0.283216	1.05441	2.8888
47	2018-08-03	0.359789	1.33949	3.66985

## Sheet: Megafauna and settling material
date	time	white material	green material	fish	shrimp/isopod	benthic fauna
2017-08-12	midnight	0	0	0	0	0
2017-08-12	midday	0	0	0	0	0
2017-08-13	midnight	0	0	0	0	0
2017-08-13	midday	0	0	0	0	0
2017-08-14	midnight	0	0	0	0	0
2017-08-14	midday	0	0	0	0	0
2017-08-15	midnight	0	0	0	0	0
2017-08-15	midday	0	0	0	0	0
2017-08-16	midnight	0	0	0	0	0
2017-08-16	midday	0	0	0	0	0
2017-08-17	midnight	0	0	0	0	0
2017-08-17	midday	0	0	0	0	0
2017-08-18	midnight	0	0	0	0	0
2017-08-18	midday	0	0	0	0	0
2017-08-19	midnight	0	0	0	0	0
2017-08-19	midday	0	0	0	0	0
2017-08-20	midnight	0	0	0	0	0
2017-08-20	midday	0	0	0	0	0
2017-08-21	midnight	0	0	0	0	0
2017-08-21	midday	0	0	0	0	0
2017-08-22	midnight	0	0	0	0	0
2017-08-22	midday	0	0	0	0	0
2017-08-23	midnight	0	0	0	0	0
2017-08-23	midday	0	0	0	0	0
2017-08-24	midnight	0	0	0	0	0
2017-08-24	midday	0	0	0	0	0
2017-08-25	midnight	0	0	0	0	0
2017-08-25	midday	0	0	0	0	0
2017-08-26	midnight	0	0	0	0	0
2017-08-26	midday	0	0	0	1	0
2017-08-27	midnight	0	0	0	0	0
2017-08-27	midday	0	0	0	0	0
2017-08-28	midnight	0	0	0	0	0
2017-08-28	midday	0	0	0	0	0
2017-08-29	midnight	0	0	0	0	0
2017-08-29	midday	0	0	0	0	0
2017-08-30	midnight	0	0	0	0	0
2017-08-30	midday	0	0	0	0	0
2017-08-31	midnight	0	0	0	0	0
2017-08-31	midday	0	0	0	0	0
2017-09-01	midnight	0	0	0	0	0
2017-09-01	midday	0	0	0	0	0
2017-09-02	midnight	0	0	0	0	0
2017-09-02	midday	0	0	0	0	0
2017-09-03	midnight	0	0	0	0	0
2017-09-03	midday	0	0	0	0	0
2017-09-04	midnight	0	0	0	0	0
2017-09-04	midday	0	0	0	0	0
2017-09-05	midnight	0	0	0	0	0
2017-09-05	midday	0	0	0	0	0
2017-09-06	midnight	0	0	0	0	0
2017-09-06	midday	0	0	0	0	0
2017-09-07	midnight	0	0	0	0	0
2017-09-07	midday	0	0	0	0	0
2017-09-08	midnight	0	0	0	0	0
2017-09-08	midday	0	0	0	0	0
2017-09-09	midnight	0	0	0	0	0
2017-09-09	midday	0	0	0	0	0
2017-09-10	midnight	0	0	0	0	0
2017-09-10	midday	0	0	0	0	0
2017-09-11	midnight	0	0	0	0	0
2017-09-11	midday	0	0	0	0	0
2017-09-12	midnight	0	0	0	0	0
2017-09-12	midday	0	0	0	0	0
2017-09-13	midnight	0	0	0	0	0
2017-09-13	midday	0	0	0	0	0
2017-09-14	midnight	0	0	0	0	0
2017-09-14	midday	0	0	0	0	0
2017-09-15	midnight	0	0	0	0	0
2017-09-15	midday	0	0	0	0	0
2017-09-16	midnight	0	0	0	0	0
2017-09-16	midday	0	0	0	0	0
2017-09-17	midnight	0	0	0	0	0
2017-09-17	midday	0	0	0	0	0
2017-09-18	midnight	1	0	0	0	0
2017-09-18	midday	2	0	0	0	0
2017-09-19	midnight	2	0	0	0	0
2017-09-19	midday	3	0	0	0	0
2017-09-20	midnight	3	0	0	0	0
2017-09-20	midday	3	0	0	0	0
2017-09-21	midnight	3	0	0	1	0
2017-09-21	midday	3	0	0	0	0
2017-09-22	midnight	3	0	0	0	0
2017-09-22	midday	5	0	0	0	0
2017-09-23	midnight	6	0	0	0	0
2017-09-23	midday	8	0	0	0	0
2017-09-24	midnight	9	0	0	0	0
2017-09-24	midday	10	0	0	0	0
2017-09-25	midnight	10	0	0	0	0
2017-09-25	midday	12	0	0	0	0
2017-09-26	midnight	15	0	0	0	0
2017-09-26	midday	15	0	0	0	0
2017-09-27	midnight	18	0	0	0	0
2017-09-27	midday	18	0	0	0	0
2017-09-28	midnight	19	0	0	0	0
2017-09-28	midday	20	0	0	0	0
2017-09-29	midnight	23	0	0	0	1
2017-09-29	midday	27	0	0	0	1
2017-09-30	midnight	28	0	0	0	1
2017-09-30	midday	29	0	0	0	2
2017-10-01	midnight	32	0	0	0	2
2017-10-01	midday	32	0	0	0	1
2017-10-02	midnight	32	0	0	0	1
2017-10-02	midday	33	0	0	2	1
2017-10-03	midnight	34	0	0	1	1
2017-10-03	midday	35	0	0	0	1
2017-10-04	midnight	35	0	0	0	1
2017-10-04	midday	36	0	0	0	1
2017-10-05	midnight	37	0	0	0	1
2017-10-05	midday	38	0	0	0	0
2017-10-06	midnight	39	0	0	0	0
2017-10-06	midday	40	0	0	0	0
2017-10-07	midnight	40	0	0	0	0
2017-10-07	midday	40	0	0	0	0
2017-10-08	midnight	40	0	0	0	0
2017-10-08	midday	40	0	0	0	1
2017-10-09	midnight	40	0	0	0	0
2017-10-09	midday	40	0	0	0	0
2017-10-10	midnight	41	0	0	0	0
2017-10-10	midday	41	0	0	0	0
2017-10-11	midnight	41	0	0	0	0
2017-10-11	midday	41	0	0	0	0
2017-10-12	midnight	41	0	0	0	1
2017-10-12	midday	42	0	0	0	0
2017-10-13	midnight	42	0	0	0	1
2017-10-13	midday	42	0	0	0	0
2017-10-14	midnight	43	0	0	0	0
2017-10-14	midday	43	0	0	0	0
2017-10-15	midnight	43	0	0	1	0
2017-10-15	midday	44	0	0	0	0
2017-10-16	midnight	44	0	0	0	0
2017-10-16	midday	44	0	0	0	0
2017-10-17	midnight	44	0	0	0	0
2017-10-17	midday	40	0	0	0	0
2017-10-18	midnight	39	0	0	0	0
2017-10-18	midday	39	0	0	0	0
2017-10-19	midnight	38	0	0	0	0
2017-10-19	midday	38	0	0	0	0
2017-10-20	midnight	37	0	0	0	0
2017-10-20	midday	36	0	0	0	0
2017-10-21	midnight	36	0	0	0	0
2017-10-21	midday	35	0	0	0	0
2017-10-22	midnight	35	0	0	0	0
2017-10-22	midday	34	0	0	0	0
2017-10-23	midnight	34	0	0	0	0
2017-10-23	midday	34	0	0	0	0
2017-10-24	midnight	33	0	0	0	0
2017-10-24	midday	33	0	0	0	0
2017-10-25	midnight	32	0	0	0	1
2017-10-25	midday	32	0	0	1	0
2017-10-26	midnight	30	0	0	0	0
2017-10-26	midday	29	0	0	0	0
2017-10-27	midnight	29	0	0	0	0
2017-10-27	midday	28	0	0	0	0
2017-10-28	midnight	27	0	0	0	0
2017-10-28	midday	26	0	0	0	0
2017-10-29	midnight	26	0	0	0	0
2017-10-29	midday	25	0	0	0	0
2017-10-30	midnight	24	0	0	0	0
2017-10-30	midday	24	0	0	0	0
2017-10-31	midnight	23	0	0	0	0
2017-10-31	midday	23	0	0	0	0
2017-11-01	midnight	23	0	0	0	0
2017-11-01	midday	22	0	0	0	0
2017-11-02	midnight	22	0	0	0	0
2017-11-02	midday	21	0	0	0	0
2017-11-03	midnight	21	0	0	0	0
2017-11-03	midday	20	0	0	0	0
2017-11-04	midnight	20	0	0	0	0
2017-11-04	midday	20	0	0	0	1
2017-11-05	midnight	19	0	0	0	0
2017-11-05	midday	19	0	0	0	0
2017-11-06	midnight	18	0	0	0	0
2017-11-06	midday	18	0	0	0	0
2017-11-07	midnight	17	0	0	0	0
2017-11-07	midday	17	0	0	0	0
2017-11-08	midnight	16	0	0	0	0
2017-11-08	midday	16	0	0	0	0
2017-11-09	midnight	16	0	0	0	0
2017-11-09	midday	15	0	0	0	0
2017-11-10	midnight	15	0	0	0	0
2017-11-10	midday	15	0	0	0	0
2017-11-11	midnight	14	0	0	1	1
2017-11-11	midday	14	0	0	0	0
2017-11-12	midnight	14	0	0	1	0
2017-11-12	midday	13	0	0	0	0
2017-11-13	midnight	13	0	0	0	0
2017-11-13	midday	12	0	0	1	0
2017-11-14	midnight	12	0	0	0	0
2017-11-14	midday	12	0	0	0	0
2017-11-15	midnight	11	0	0	0	0
2017-11-15	midday	11	0	0	0	0
2017-11-16	midnight	11	0	0	0	0
2017-11-16	midday	11	0	0	0	0
2017-11-17	midnight	10	0	0	0	0
2017-11-17	midday	10	0	0	0	1
2017-11-18	midnight	10	0	0	0	1
2017-11-18	midday	10	0	0	0	1
2017-11-19	midnight	10	0	0	0	1
2017-11-19	midday	10	0	0	0	1
2017-11-20	midnight	10	0	0	0	1
2017-11-20	midday	9	0	0	0	1
2017-11-21	midnight	9	0	0	0	1
2017-11-21	midday	8	0	0	0	1
2017-11-22	midnight	8	0	0	0	1
2017-11-22	midday	8	0	0	0	1
2017-11-23	midnight	7	0	0	0	1
2017-11-23	midday	7	0	0	0	1
2017-11-24	midnight	6	0	0	0	1
2017-11-24	midday	6	0	0	0	2
2017-11-25	midnight	6	0	0	0	0
2017-11-25	midday	5	0	0	0	0
2017-11-26	midnight	5	0	0	0	0
2017-11-26	midday	5	0	0	0	0
2017-11-27	midnight	4	0	0	0	0
2017-11-27	midday	4	0	0	0	0
2017-11-28	midnight	4	0	0	0	0
2017-11-28	midday	4	0	0	0	0
2017-11-29	midnight	4	0	0	1	0
2017-11-29	midday	4	0	0	0	0
2017-11-30	midnight	3	0	0	1	0
2017-11-30	midday	3	0	0	0	0
2017-12-01	midnight	3	0	0	0	0
2017-12-01	midday	3	0	0	0	0
2017-12-02	midnight	2	0	0	0	0
2017-12-02	midday	2	0	0	0	0
2017-12-03	midnight	2	0	0	0	0
2017-12-03	midday	1	0	0	0	0
2017-12-04	midnight	1	0	0	0	0
2017-12-04	midday	1	0	0	0	0
2017-12-05	midnight	0	0	0	0	0
2017-12-05	midday	0	0	0	0	0
2017-12-06	midnight	0	0	0	0	1
2017-12-06	midday	0	0	0	0	1
2017-12-07	midnight	0	0	0	0	0
2017-12-07	midday	0	0	0	0	0
2017-12-08	midnight	0	0	0	0	0
2017-12-08	midday	0	0	0	0	0
2017-12-09	midnight	0	0	0	0	0
2017-12-09	midday	0	0	0	0	0
2017-12-10	midnight	0	0	0	0	0
2017-12-10	midday	0	0	0	0	0
2017-12-11	midnight	0	0	0	0	0
2017-12-11	midday	0	0	0	1	0
2017-12-12	midnight	0	0	0	0	1
2017-12-12	midday	0	0	0	0	0
2017-12-13	midnight	0	0	0	0	0
2017-12-13	midday	0	0	0	0	0
2017-12-14	midnight	0	0	0	0	0
2017-12-14	midday	0	0	0	1	0
2017-12-15	midnight	0	0	0	0	0
2017-12-15	midday	0	0	0	0	0
2017-12-16	midnight	0	0	0	0	0
2017-12-16	midday	0	0	0	0	0
2017-12-17	midnight	0	0	0	0	0
2017-12-17	midday	0	0	0	0	0
2017-12-18	midnight	0	0	0	0	0
2017-12-18	midday	0	0	0	0	0
2017-12-19	midnight	0	0	0	0	0
2017-12-19	midday	0	0	0	0	1
2017-12-20	midnight	0	0	0	0	0
2017-12-20	midday	0	0	0	0	0
2017-12-21	midnight	0	0	0	0	0
2017-12-21	midday	0	0	0	0	0
2017-12-22	midnight	0	0	0	0	0
2017-12-22	midday	0	0	0	0	0
2017-12-23	midnight	0	0	0	0	0
2017-12-23	midday	0	0	0	0	0
2017-12-24	midnight	0	0	0	0	0
2017-12-24	midday	0	0	0	0	0
2017-12-25	midnight	0	0	0	0	0
2017-12-25	midday	0	0	0	0	0
2017-12-26	midnight	0	0	0	0	0
2017-12-26	midday	0	0	0	0	0
2017-12-27	midnight	0	0	0	0	0
2017-12-27	midday	0	0	0	0	0
2017-12-28	midnight	0	0	0	0	0
2017-12-28	midday	0	0	0	0	0
2017-12-29	midnight	0	0	0	0	0
2017-12-29	midday	0	0	0	0	0
2017-12-30	midnight	0	0	0	0	0
2017-12-30	midday	0	0	0	0	0
2017-12-31	midnight	0	0	0	1	0
2017-12-31	midday	0	0	0	0	0
2018-01-01	midnight	0	0	0	0	0
2018-01-01	midday	0	0	0	0	0
2018-01-02	midnight	0	0	0	0	0
2018-01-02	midday	0	0	0	0	0
2018-01-03	midnight	0	0	0	0	0
2018-01-03	midday	0	0	0	0	0
2018-01-04	midnight	0	0	0	0	0
2018-01-04	midday	0	0	0	0	0
2018-01-05	midnight	0	0	0	0	0
2018-01-05	midday	0	0	0	0	0
2018-01-06	midnight	0	0	0	0	0
2018-01-06	midday	0	0	0	0	0
2018-01-07	midnight	0	0	0	0	0
2018-01-07	midday	0	0	0	0	0
2018-01-08	midnight	0	0	0	0	0
2018-01-08	midday	0	0	0	0	0
2018-01-09	midnight	0	0	0	0	0
2018-01-09	midday	0	0	0	0	0
2018-01-10	midnight	0	0	0	0	0
2018-01-10	midday	0	0	0	0	0
2018-01-11	midnight	0	0	0	0	0
2018-01-11	midday	0	0	0	0	0
2018-01-12	midnight	0	0	0	0	0
2018-01-12	midday	0	0	0	0	0
2018-01-13	midnight	0	0	0	0	0
2018-01-13	midday	0	0	0	0	0
2018-01-14	midnight	0	0	0	0	0
2018-01-14	midday	0	0	0	0	0
2018-01-15	midnight	0	0	0	0	0
2018-01-15	midday	0	0	0	0	0
2018-01-16	midnight	0	0	0	0	0
2018-01-16	midday	0	0	0	0	0
2018-01-17	midnight	0	0	0	0	0
2018-01-17	midday	0	0	0	0	0
2018-01-18	midnight	0	0	0	0	0
2018-01-18	midday	0	0	0	0	0
2018-01-19	midnight	0	0	0	0	0
2018-01-19	midday	0	0	0	0	0
2018-01-20	midnight	0	0	0	0	0
2018-01-20	midday	0	0	0	0	0
2018-01-21	midnight	0	0	0	0	0
2018-01-21	midday	0	0	0	0	0
2018-01-22	midnight	0	0	0	0	0
2018-01-22	midday	0	0	0	0	0
2018-01-23	midnight	0	0	0	0	0
2018-01-23	midday	0	0	0	2	0
2018-01-24	midnight	0	0	0	0	0
2018-01-24	midday	0	0	0	0	0
2018-01-25	midnight	0	0	0	1	0
2018-01-25	midday	0	0	0	0	0
2018-01-26	midnight	0	0	0	0	0
2018-01-26	midday	0	0	0	0	0
2018-01-27	midnight	0	0	0	1	0
2018-01-27	midday	0	0	0	0	0
2018-01-28	midnight	0	0	0	1	0
2018-01-28	midday	0	0	0	0	0
2018-01-29	midnight	0	0	0	0	0
2018-01-29	midday	0	0	0	0	0
2018-01-30	midnight	0	0	0	0	0
2018-01-30	midday	0	0	0	0	0
2018-01-31	midnight	0	0	0	0	0
2018-01-31	midday	0	0	0	0	0
2018-02-01	midnight	0	0	0	0	0
2018-02-01	midday	0	0	0	1	0
2018-02-02	midnight	0	0	0	0	0
2018-02-02	midday	0	0	0	0	0
2018-02-03	midnight	0	0	0	0	0
2018-02-03	midday	0	0	0	0	0
2018-02-04	midnight	0	0	0	0	0
2018-02-04	midday	0	0	0	0	0
2018-02-05	midnight	0	0	0	0	0
2018-02-05	midday	0	0	0	0	0
2018-02-06	midnight	0	0	0	0	0
2018-02-06	midday	0	0	0	0	0
2018-02-07	midnight	0	0	0	0	0
2018-02-07	midday	0	0	0	0	0
2018-02-08	midnight	0	0	0	0	0
2018-02-08	midday	0	0	0	0	0
2018-02-09	midnight	0	0	0	0	0
2018-02-09	midday	0	0	0	0	0
2018-02-10	midnight	0	0	0	0	0
2018-02-10	midday	0	0	0	0	0
2018-02-11	midnight	0	0	0	0	0
2018-02-11	midday	0	0	0	0	0
2018-02-12	midnight	0	0	0	2	0
2018-02-12	midday	0	0	0	1	0
2018-02-13	midnight	0	0	0	0	0
2018-02-13	midday	0	0	0	0	0
2018-02-14	midnight	0	0	0	0	0
2018-02-14	midday	0	0	0	0	0
2018-02-15	midnight	0	0	0	0	0
2018-02-15	midday	0	0	0	0	0
2018-02-16	midnight	0	0	0	0	0
2018-02-16	midday	0	0	0	1	0
2018-02-17	midnight	0	0	0	0	0
2018-02-17	midday	0	0	0	0	0
2018-02-18	midnight	0	0	0	0	0
2018-02-18	midday	0	0	0	0	0
2018-02-19	midnight	0	0	0	1	0
2018-02-19	midday	0	0	0	1	0
2018-02-20	midnight	0	0	0	0	0
2018-02-20	midday	0	0	0	0	0
2018-02-21	midnight	0	0	0	0	0
2018-02-21	midday	0	0	0	1	0
2018-02-22	midnight	0	0	0	0	0
2018-02-22	midday	0	0	0	1	0
2018-02-23	midnight	0	0	0	0	0
2018-02-23	midday	0	0	0	0	0
2018-02-24	midnight	0	0	0	0	0
2018-02-24	midday	0	0	0	0	0
2018-02-25	midnight	0	0	0	0	0
2018-02-25	midday	0	0	0	0	0
2018-02-26	midnight	0	0	0	0	0
2018-02-26	midday	0	0	0	0	0
2018-02-27	midnight	0	0	0	0	0
2018-02-27	midday	0	0	0	0	0
2018-02-28	midnight	0	0	0	0	0
2018-02-28	midday	0	0	0	0	0
2018-03-01	midnight	0	0	0	0	0
2018-03-01	midday	0	0	0	0	0
2018-03-02	midnight	0	0	0	1	0
2018-03-02	midday	0	0	0	3	0
2018-03-03	midnight	0	0	0	2	0
2018-03-03	midday	0	0	0	0	1
2018-03-04	midnight	0	0	0	1	1
2018-03-04	midday	0	0	0	1	1
2018-03-05	midnight	0	0	0	1	1
2018-03-05	midday	0	0	0	2	1
2018-03-06	midnight	0	0	0	0	1
2018-03-06	midday	0	0	0	1	1
2018-03-07	midnight	0	0	0	0	1
2018-03-07	midday	0	0	0	0	1
2018-03-08	midnight	0	0	0	0	1
2018-03-08	midday	0	0	0	0	1
2018-03-09	midnight	0	0	0	0	1
2018-03-09	midday	0	0	0	0	1
2018-03-10	midnight	0	0	0	0	1
2018-03-10	midday	0	0	0	0	1
2018-03-11	midnight	0	0	0	0	1
2018-03-11	midday	0	0	0	0	1
2018-03-12	midnight	0	0	0	0	1
2018-03-12	midday	0	0	0	1	1
2018-03-13	midnight	0	0	0	0	1
2018-03-13	midday	0	0	0	0	1
2018-03-14	midnight	0	0	0	1	1
2018-03-14	midday	0	0	0	0	1
2018-03-15	midnight	0	0	0	0	1
2018-03-15	midday	0	0	0	0	1
2018-03-16	midnight	0	0	0	0	1
2018-03-16	midday	0	0	0	0	1
2018-03-17	midnight	0	0	0	0	1
2018-03-17	midday	0	0	0	0	1
2018-03-18	midnight	0	0	0	0	1
2018-03-18	midday	0	0	0	0	1
2018-03-19	midnight	0	0	0	1	1
2018-03-19	midday	0	0	0	0	1
2018-03-20	midnight	0	0	0	0	1
2018-03-20	midday	0	0	0	1	1
2018-03-21	midnight	0	0	0	0	1
2018-03-21	midday	0	0	0	0	1
2018-03-22	midnight	0	0	0	0	1
2018-03-22	midday	0	0	0	1	1
2018-03-23	midnight	0	0	0	2	1
2018-03-23	midday	0	0	1	0	1
2018-03-24	midnight	0	0	0	0	1
2018-03-24	midday	0	0	0	1	1
2018-03-25	midnight	0	0	0	1	1
2018-03-25	midday	0	0	0	1	1
2018-03-26	midnight	0	0	0	0	1
2018-03-26	midday	0	0	0	0	1
2018-03-27	midnight	0	0	0	0	1
2018-03-27	midday	0	0	0	0	1
2018-03-28	midnight	0	0	0	1	1
2018-03-28	midday	0	0	0	0	1
2018-03-29	midnight	0	0	0	0	1
2018-03-29	midday	0	0	0	0	2
2018-03-30	midnight	0	0	0	0	2
2018-03-30	midday	0	0	0	0	2
2018-03-31	midnight	0	0	0	0	2
2018-03-31	midday	0	0	0	0	2
2018-04-01	midnight	0	0	0	0	2
2018-04-01	midday	0	0	0	0	2
2018-04-02	midnight	0	0	0	0	2
2018-04-02	midday	0	0	0	0	2
2018-04-03	midnight	0	0	0	1	2
2018-04-03	midday	0	0	0	0	1
2018-04-04	midnight	0	0	0	0	1
2018-04-04	midday	0	0	0	0	2
2018-04-05	midnight	0	0	0	1	2
2018-04-05	midday	0	0	0	0	2
2018-04-06	midnight	0	0	0	0	2
2018-04-06	midday	0	0	0	0	2
2018-04-07	midnight	0	0	0	0	2
2018-04-07	midday	0	0	0	0	1
2018-04-08	midnight	0	0	0	0	1
2018-04-08	midday	0	0	0	0	1
2018-04-09	midnight	0	0	0	1	1
2018-04-09	midday	0	0	0	0	1
2018-04-10	midnight	0	0	0	0	1
2018-04-10	midday	0	0	0	0	1
2018-04-11	midnight	0	0	0	1	1
2018-04-11	midday	0	0	0	0	1
2018-04-12	midnight	0	0	0	0	1
2018-04-12	midday	0	0	0	0	1
2018-04-13	midnight	0	0	0	1	1
2018-04-13	midday	0	0	0	0	1
2018-04-14	midnight	0	0	0	1	2
2018-04-14	midday	0	0	0	0	1
2018-04-15	midnight	0	0	0	0	1
2018-04-15	midday	0	0	0	0	1
2018-04-16	midnight	0	0	0	0	1
2018-04-16	midday	0	0	0	0	2
2018-04-17	midnight	0	0	0	0	1
2018-04-17	midday	0	0	0	1	1
2018-04-18	midnight	0	0	0	0	2
2018-04-18	midday	0	0	0	1	2
2018-04-19	midnight	0	0	0	0	1
2018-04-19	midday	0	0	0	1	1
2018-04-20	midnight	0	0	0	0	1
2018-04-20	midday	0	0	0	2	1
2018-04-21	midnight	0	0	0	1	1
2018-04-21	midday	0	0	0	1	1
2018-04-22	midnight	0	0	0	0	1
2018-04-22	midday	0	0	0	0	1
2018-04-23	midnight	0	0	0	0	1
2018-04-23	midday	0	0	0	0	1
2018-04-24	midnight	0	0	0	0	1
2018-04-24	midday	0	0	0	0	1
2018-04-25	midnight	0	0	0	0	1
2018-04-25	midday	0	0	0	0	1
2018-04-26	midnight	0	0	0	1	1
2018-04-26	midday	0	0	0	0	1
2018-04-27	midnight	0	0	0	1	1
2018-04-27	midday	0	0	0	0	1
2018-04-28	midnight	0	0	0	0	1
2018-04-28	midday	0	0	0	0	1
2018-04-29	midnight	0	0	0	1	1
2018-04-29	midday	0	0	0	0	1
2018-04-30	midnight	0	0	0	0	1
2018-04-30	midday	0	0	0	1	1
2018-05-01	midnight	0	0	0	0	1
2018-05-01	midday	0	0	0	0	1
2018-05-02	midnight	0	0	0	0	1
2018-05-02	midday	0	0	0	0	1
2018-05-03	midnight	0	0	0	0	1
2018-05-03	midday	0	0	0	0	1
2018-05-04	midnight	0	0	0	0	1
2018-05-04	midday	0	0	0	0	1
2018-05-05	midnight	0	0	0	1	1
2018-05-05	midday	0	0	0	1	1
2018-05-06	midnight	0	0	0	2	1
2018-05-06	midday	0	0	0	0	1
2018-05-07	midnight	0	0	0	0	1
2018-05-07	midday	0	0	0	0	1
2018-05-08	midnight	0	0	0	0	1
2018-05-08	midday	0	0	0	0	1
2018-05-09	midnight	0	0	0	1	1
2018-05-09	midday	0	0	0	0	1
2018-05-10	midnight	0	0	0	0	1
2018-05-10	midday	0	0	0	0	1
2018-05-11	midnight	0	0	0	1	1
2018-05-11	midday	0	0	0	0	1
2018-05-12	midnight	0	0	0	0	1
2018-05-12	midday	0	0	0	0	1
2018-05-13	midnight	0	0	0	0	1
2018-05-13	midday	0	0	0	0	1
2018-05-14	midnight	0	0	0	0	1
2018-05-14	midday	0	0	0	0	1
2018-05-15	midnight	0	0	0	0	1
2018-05-15	midday	0	0	0	0	1
2018-05-16	midnight	0	0	0	0	1
2018-05-16	midday	0	0	0	1	1
2018-05-17	midnight	0	0	0	0	1
2018-05-17	midday	0	0	0	0	1
2018-05-18	midnight	0	0	0	0	1
2018-05-18	midday	0	0	0	1	1
2018-05-19	midnight	0	0	0	0	1
2018-05-19	midday	0	0	0	1	1
2018-05-20	midnight	0	0	0	1	2
2018-05-20	midday	0	0	0	2	2
2018-05-21	midnight	0	0	0	0	3
2018-05-21	midday	0	0	0	2	2
2018-05-22	midnight	0	0	0	1	2
2018-05-22	midday	0	0	0	1	2
2018-05-23	midnight	0	0	0	1	2
2018-05-23	midday	0	0	0	0	2
2018-05-24	midnight	0	0	0	0	1
2018-05-24	midday	0	0	0	1	1
2018-05-25	midnight	0	0	0	0	1
2018-05-25	midday	0	0	0	0	1
2018-05-26	midnight	0	0	0	0	1
2018-05-26	midday	0	0	0	0	1
2018-05-27	midnight	0	0	0	0	1
2018-05-27	midday	0	0	0	1	1
2018-05-28	midnight	0	0	0	1	1
2018-05-28	midday	0	0	0	0	1
2018-05-29	midnight	0	0	0	0	1
2018-05-29	midday	0	0	0	0	1
2018-05-30	midnight	0	0	0	0	1
2018-05-30	midday	0	0	0	0	1
2018-05-31	midnight	0	0	0	0	1
2018-05-31	midday	0	0	0	0	1
2018-06-01	midnight	0	1	0	0	1
2018-06-01	midday	0	1	0	1	1
2018-06-02	midnight	0	3	0	0	1
2018-06-02	midday	0	6	0	0	1
2018-06-03	midnight	0	9	0	0	1
2018-06-03	midday	0	11	0	1	1
2018-06-04	midnight	0	20	0	0	1
2018-06-04	midday	0	22	0	0	1
2018-06-05	midnight	0	23	0	0	1
2018-06-05	midday	0	24	0	0	1
2018-06-06	midnight	0	25	0	0	1
2018-06-06	midday	0	26	0	0	1
2018-06-07	midnight	0	28	0	0	1
2018-06-07	midday	0	27	0	1	1
2018-06-08	midnight	0	27	0	0	1
2018-06-08	midday	0	28	0	0	1
2018-06-09	midnight	0	28	0	0	1
2018-06-09	midday	0	28	0	0	1
2018-06-10	midnight	0	29	0	0	1
2018-06-10	midday	0	29	0	0	1
2018-06-11	midnight	0	30	0	0	1
2018-06-11	midday	0	30	0	0	1
2018-06-12	midnight	0	31	0	0	1
2018-06-12	midday	0	32	0	1	1
2018-06-13	midnight	0	32	0	0	1
2018-06-13	midday	0	32	0	0	1
2018-06-14	midnight	0	32	0	0	1
2018-06-14	midday	0	31	0	0	1
2018-06-15	midnight	0	30	0	0	1
2018-06-15	midday	0	30	0	0	1
2018-06-16	midnight	0	29	0	0	1
2018-06-16	midday	0	29	0	0	1
2018-06-17	midnight	0	29	0	0	1
2018-06-17	midday	0	28	0	0	1
2018-06-18	midnight	0	28	0	0	1
2018-06-18	midday	0	28	1	0	1
2018-06-19	midnight	0	27	0	0	1
2018-06-19	midday	0	27	0	0	1
2018-06-20	midnight	0	27	0	0	1
2018-06-20	midday	0	27	0	0	1
2018-06-21	midnight	0	27	0	1	1
2018-06-21	midday	0	28	0	0	1
2018-06-22	midnight	0	35	0	0	1
2018-06-22	midday	0	35	0	0	1
2018-06-23	midnight	0	33	0	0	1
2018-06-23	midday	0	33	0	0	1
2018-06-24	midnight	0	33	0	0	1
2018-06-24	midday	0	32	0	0	1
2018-06-25	midnight	0	32	0	0	1
2018-06-25	midday	0	33	0	0	1
2018-06-26	midnight	0	37	0	0	1
2018-06-26	midday	0	36	0	0	1
2018-06-27	midnight	0	36	0	0	1
2018-06-27	midday	0	35	0	0	1
2018-06-28	midnight	0	34	0	0	1
2018-06-28	midday	0	33	0	2	1
2018-06-29	midnight	0	32	0	1	1
2018-06-29	midday	0	32	0	0	1
2018-06-30	midnight	0	29	0	0	1
2018-06-30	midday	0	29	0	0	2
2018-07-01	midnight	0	28	0	0	1
2018-07-01	midday	0	28	0	0	1
2018-07-02	midnight	0	28	0	1	1
2018-07-02	midday	0	27	0	1	1
2018-07-03	midnight	0	27	0	0	1
2018-07-03	midday	0	26	0	0	1
2018-07-04	midnight	0	25	0	0	1
2018-07-04	midday	0	25	0	0	1
2018-07-05	midnight	0	24	0	1	1
2018-07-05	midday	0	24	0	0	1
2018-07-06	midnight	0	24	0	1	1
2018-07-06	midday	0	24	0	0	1
2018-07-07	midnight	0	24	0	1	1
2018-07-07	midday	0	24	0	0	1
2018-07-08	midnight	0	24	0	0	1
2018-07-08	midday	0	24	0	0	1
2018-07-09	midnight	0	24	0	0	1
2018-07-09	midday	0	24	0	0	1
2018-07-10	midnight	0	24	0	0	2
2018-07-10	midday	0	23	0	0	1
2018-07-11	midnight	0	23	0	0	1
2018-07-11	midday	0	23	0	0	1
2018-07-12	midnight	0	23	0	0	1
2018-07-12	midday	0	23	0	0	1
2018-07-13	midnight	0	23	0	0	1
2018-07-13	midday	0	23	0	1	1
2018-07-14	midnight	0	22	0	1	1
2018-07-14	midday	0	21	0	1	1
2018-07-15	midnight	0	21	0	0	1
2018-07-15	midday	0	20	0	0	1
2018-07-16	midnight	0	20	0	0	1
2018-07-16	midday	0	19	0	0	1
2018-07-17	midnight	0	19	0	0	1
2018-07-17	midday	0	18	0	0	1
2018-07-18	midnight	0	17	0	0	1
2018-07-18	midday	0	16	0	0	3
2018-07-19	midnight	0	15	0	0	3
2018-07-19	midday	0	15	0	0	3
2018-07-20	midnight	0	14	0	0	3
2018-07-20	midday	0	14	0	0	3
2018-07-21	midnight	0	13	0	0	2
2018-07-21	midday	0	13	0	0	2
2018-07-22	midnight	0	12	0	0	2
2018-07-22	midday	0	12	0	0	2
2018-07-23	midnight	0	11	0	0	2
2018-07-23	midday	0	11	0	0	2
2018-07-24	midnight	0	11	0	0	2
2018-07-24	midday	0	10	0	0	3
2018-07-25	midnight	0	10	0	0	2
2018-07-25	midday	0	10	0	0	2
2018-07-26	midnight	0	9	0	0	2
2018-07-26	midday	0	9	0	0	2
2018-07-27	midnight	0	8	0	0	2
2018-07-27	midday	0	8	0	0	2
2018-07-28	midnight	0	8	0	0	2
2018-07-28	midday	0	8	0	1	2
2018-07-29	midnight	0	8	0	0	2
2018-07-29	midday	0	8	0	1	2
2018-07-30	midnight	0	8	0	0	1
2018-07-30	midday	0	8	0	0	1
2018-07-31	midnight	0	8	0	0	1
2018-07-31	midday	0	7	0	2	1
2018-08-01	midnight	0	7	0	0	1
2018-08-01	midday	0	7	0	0	1
2018-08-02	midnight	0	6	0	0	1
2018-08-02	midday	0	6	0	0	1
2018-08-03	midnight	0	6	0	1	1
2018-08-03	midday	0	6	0	1	1
2018-08-04	midnight	0	6	0	1	1
2018-08-04	midday	0	5	0	1	1
2018-08-05	midnight	0	5	0	1	2
2018-08-05	midday	0	5	0	2	2
2018-08-06	midnight	0	5	0	0	1
2018-08-06	midday	0	5	0	1	1
2018-08-07	midnight	0	5	0	1	1
2018-08-07	midday	0	5	0	0	1
2018-08-08	midnight	0	5	0	1	2
2018-08-08	midday	0	5	0	0	2
2018-08-09	midnight	0	4	0	0	4
2018-08-09	midday	0	4	0	0	5
2018-08-10	midnight	0	4	0	1	4
2018-08-10	midday	0	4	0	0	4
2018-08-11	midnight	0	4	0	1	4
2018-08-11	midday	0	4	0	1	5
2018-08-12	midnight	0	4	0	0	7
2018-08-12	midday	0	4	0	1	7
2018-08-13	midnight	0	4	0	2	5
2018-08-13	midday	0	4	0	1	6
2018-08-14	midnight	0	4	0	0	7
2018-08-14	midday	0	4	0	1	5
2018-08-15	midnight	0	4	0	1	5
2018-08-15	midday	0	4	0	1	5
2018-08-16	midnight	0	4	0	0	4
2018-08-16	midday	0	4	0	0	5
2018-08-17	midnight	0	4	0	0	5
2018-08-17	midday	0	4	0	0	5
2018-08-18	midnight	0	4	0	0	4
2018-08-18	midday	0	4	0	0	4
2018-08-19	midnight	0	4	0	1	4
2018-08-19	midday	0	4	0	1	4
2018-08-20	midnight	0	4	2	0	6
2018-08-20	midday	0	4	0	2	4
2018-08-21	midnight	0	4	0	0	4
2018-08-21	midday	0	4	0	1	6
2018-08-22	midnight	0	4	0	0	5
2018-08-22	midday	0	4	0	0	4
2018-08-23	midnight	0	4	0	0	4
2018-08-23	midday	0	4	0	0	4
2018-08-24	midnight	0	4	0	1	5
2018-08-24	midday	0	4	0	0	2
2018-08-25	midnight	0	4	0	0	2
2018-08-25	midday	0	4	0	0	2
2018-08-26	midnight	0	4	0	0	2
2018-08-26	midday	0	4	0	0	3
2018-08-27	midnight	0	4	0	0	3
2018-08-27	midday	0	4	0	0	2
2018-08-28	midnight	0	4	0	0	2
2018-08-28	midday	0	4	0	0	2
2018-08-29	midnight	0	3	0	0	2
2018-08-29	midday	0	3	0	1	3
2018-08-30	midnight	0	3	0	1	3
2018-08-30	midday	0	3	0	0	2
2018-08-31	midnight	0	3	0	0	2
2018-08-31	midday	0	3	0	0	2
2018-09-01	midnight	0	3	0	0	2
2018-09-01	midday	0	3	0	1	2
2018-09-02	midnight	0	3	0	0	2
2018-09-02	midday	0	3	0	0	2
2018-09-03	midnight	0	3	0	1	2
2018-09-03	midday	0	3	0	0	3
2018-09-04	midnight	0	3	0	0	2
2018-09-04	midday	0	3	0	0	2
2018-09-05	midnight	0	3	0	0	2
2018-09-05	midday	0	3	0	0	2
2018-09-06	midnight	0	3	0	0	2
2018-09-06	midday	0	3	0	0	2
2018-09-07	midnight	0	3	0	1	2
2018-09-07	midday	0	3	0	0	2
2018-09-08	midnight	0	3	0	1	2
2018-09-08	midday	0	3	0	0	2
2018-09-09	midnight	0	3	0	0	2
2018-09-09	midday	0	3	0	4	1
2018-09-10	midnight	0	3	0	0	1
2018-09-10	midday	0	3	0	0	1
2018-09-11	midnight	0	3	0	0	4
2018-09-11	midday	0	3	0	0	1
2018-09-12	midnight	0	3	0	0	1
2018-09-12	midday	0	2	0	0	2
2018-09-13	midnight	0	2	0	1	1
2018-09-13	midday	0	2	0	1	1
2018-09-14	midnight	0	2	0	0	1
2018-09-14	midday	0	2	0	2	2
2018-09-15	midnight	0	2	0	1	2
2018-09-15	midday	0	2	0	0	2

## Sheet: FESOM stratification areas
Year	Yearday	MLD>50; -5E:20E/76N:81N	MLD<50, dS<1; -5E:20E/76N:81N	MLD>50, dS>1; -5E:20E/76N:81N	MLD>50; 0E:8E/78.5N:79.5N	MLD<50, dS<1; 0E:8E/78.5N:79.5N	MLD<50, dS>1; 0E:8E/78.5N:79.5N
2011	1	106258610000	22163608000	115851850000	6931834600	900446000	11013077000
2011	2	106282600000	20707275000	117284190000	6829337900	728508300	11287512000
2011	3	103777680000	20074227000	120422160000	6235231900	480060120	12130066000
2011	4	108739460000	20407326000	115127280000	6836069900	655750870	11353537000
2011	5	111580850000	19525134000	113168080000	7076665800	853075000	10915617000
2011	6	115664570000	18762419000	109847080000	7390728100	1066609500	10388020000
2011	7	117959720000	17353241000	108961110000	7603413700	1125961700	10115982000
2011	8	116484290000	16377956000	111411820000	7385206100	1088573100	10371579000
2011	9	119021730000	16479325000	108773010000	7519091300	1448138300	9878128400
2011	10	118006040000	16250789000	110017240000	7454269100	1396603400	9994485400
2011	11	117182230000	16519645000	110572190000	7345998300	1480077400	10019282000
2011	12	120055030000	17167056000	107051980000	8692995700	1638525600	8513836600
2011	13	122650260000	18210950000	103412860000	9524876300	1395337500	7925144000
2011	14	118051540000	17653873000	108568660000	9314777000	678061800	8852519100
2011	15	112387450000	18863084000	113023530000	8716438800	472683530	9656235600
2011	16	109216400000	20323869000	114733790000	8650506000	659380970	9535470900
2011	17	107206270000	20448230000	116619570000	8677589800	819320450	9348447700
2011	18	108000450000	21644103000	114629510000	8946369000	913638960	8985349900
2011	19	108795380000	21442050000	114036630000	9283973400	783704290	8777680200
2011	20	106697820000	20428395000	117147850000	9138332100	663909180	9043116600
2011	21	107279780000	21120670000	115873610000	8964796200	909576480	8970985200
2011	22	112254680000	19206153000	112813240000	9430894600	564291190	8850172100
2011	23	108107020000	20784241000	115382810000	9287681300	752317550	8805359100
2011	24	103401780000	21661118000	119211170000	9065878400	816664390	8962815100
2011	25	98546737000	21985457000	123741870000	8677537400	438373100	9729447300
2011	26	97829212000	24325990000	122118860000	8244744300	558707990	10041906000
2011	27	97122726000	26186585000	120964760000	8172814200	871654280	9800889400
2011	28	97280739000	26834308000	120159020000	7990360300	1082568100	9772429500
2011	29	97077878000	27418157000	119778030000	7667467300	1215885800	9962004900
2011	30	97369866000	27137606000	119766590000	7578587100	1379232700	9887538000
2011	31	103149750000	28108002000	113016320000	7803052600	1777508100	9264797200
2011	32	106108910000	27845292000	110319870000	7834580100	2126721200	8884056600
2011	33	102879400000	27815976000	113578690000	7408064600	2165167800	9272125400
2011	34	101632720000	26691863000	115949480000	7129712100	2192490800	9523155000
2011	35	103602880000	25755972000	114915210000	7507682900	2368997400	8968677600
2011	36	102641310000	25495915000	116136840000	7248034300	2802647800	8794675800
2011	37	101736040000	25423385000	117114640000	7140495900	2905251400	8799610700
2011	38	101326810000	25241228000	117706020000	7519644100	2617824000	8707889800
2011	39	99382511000	24211457000	120680100000	7752302000	1809873200	9283182700
2011	40	96616157000	23892481000	123765430000	7812660000	1369837500	9662860500
2011	41	92818120000	22962937000	128493010000	7067292100	1329470300	10448595000
2011	42	84615517000	23947102000	135711450000	4994470700	1435404400	12415483000
2011	43	78542577000	25940153000	139791340000	3849072400	2131945100	12864340000
2011	44	77245665000	29921515000	137106890000	3913469900	2537844500	12394044000
2011	45	76514509000	30523051000	137236510000	3471078400	2732974200	12641305000
2011	46	76685239000	29405609000	138183220000	2914110300	3025846400	12905401000
2011	47	76156362000	27659887000	140457820000	2586603400	2853077700	13405677000
2011	48	76590932000	29653515000	138029620000	2739005100	2598900800	13507452000
2011	49	77286632000	29757422000	137230010000	2873049600	2530827300	13441481000
2011	50	74939216000	28885596000	140449250000	2883666800	2489503200	13472188000
2011	51	71819473000	29752695000	142701900000	2736814000	2549228200	13559316000
2011	52	69379860000	32319330000	142574880000	2857606100	2685735400	13302016000
2011	53	72049312000	34915991000	137308760000	3885753600	2950789500	12008815000
2011	54	68887196000	35579680000	139807190000	3341104600	2709288200	12794965000
2011	55	68108235000	38503642000	137662190000	2911471000	3520711300	12413176000
2011	56	77197679000	40404558000	126671830000	4147253800	4005142700	10692961000
2011	57	75446193000	42673973000	126153900000	3514043000	5527839200	9803475700
2011	58	73877185000	44212357000	126184520000	2700582500	6090922900	10053852000
2011	59	74874620000	43507013000	125892430000	2419499300	5592413400	10833445000
2011	60	74757319000	41714688000	127802060000	2016056100	5045655400	11783646000
2011	61	72256646000	41957178000	130060240000	1648590900	5291502200	11905265000
2011	62	75818707000	41894470000	126560890000	2472330900	4648259400	11724768000
2011	63	79464335000	39609183000	125200550000	3238535500	3704952600	11901870000
2011	64	89002734000	35604230000	119667100000	4829419900	2629736600	11386201000
2011	65	88695650000	33723227000	121855190000	4874788100	1927570200	12043000000
2011	66	88540979000	36377172000	119355920000	4565309700	2654857100	11625191000
2011	67	95468908000	39354283000	109450870000	5128269100	3949443600	9767645200
2011	68	99418547000	39700207000	105155310000	6182273500	3926483700	8736600700
2011	69	118684450000	38866165000	86723451000	9046106200	3883508800	5915742900
2011	70	129832740000	33397424000	81043905000	8234416400	5125404000	5485537400
2011	71	126797900000	33584904000	83891261000	6252204400	6059958400	6533195100
2011	72	122431040000	33074753000	88768273000	4258722600	6651057400	7935577900
2011	73	116019380000	34407634000	93847047000	3234615200	6134012400	9476730400
2011	74	111857870000	39923444000	92492749000	3447052500	6274958900	9123346500
2011	75	104612500000	45095280000	94566287000	3371125700	6708047100	8766185100
2011	76	99193257000	45225712000	99855097000	3067754900	6579355000	9198247900
2011	77	107141840000	47426285000	89705938000	2303674600	7782504200	8759179100
2011	78	111090030000	48182478000	85001555000	2568641900	8214947600	8061768300
2011	79	111395860000	47548250000	85329958000	3002235000	7134692900	8708430000
2011	80	107783500000	48675385000	87815178000	2589760200	6037341600	10218256000
2011	81	105925270000	49652733000	88696061000	2641703900	5421882500	10781772000
2011	82	103670130000	49565383000	91038557000	3037849800	4403621800	11403886000
2011	83	103893740000	50106897000	90273433000	3657315500	3380167900	11807874000
2011	84	106956970000	48907868000	88409230000	4500100400	2441307300	11903950000
2011	85	103546380000	48814702000	91912985000	4197544600	1962323700	12685490000
2011	86	104036950000	50072470000	90164642000	3770865100	2035358000	13039135000
2011	87	105602920000	51458872000	87212277000	3551837500	2294063000	12999457000
2011	88	104505110000	52277599000	87491356000	3418484900	2085621400	13341252000
2011	89	103348750000	53143095000	87782222000	3206530800	2449842600	13188984000
2011	90	99779733000	53729346000	90764986000	2895099200	2681087100	13269172000
2011	91	95369099000	54939658000	93965309000	2440611400	2883788300	13520958000
2011	92	97363031000	53006569000	93904466000	3448049600	2623506100	12773802000
2011	93	101569290000	48044666000	94660114000	4528476200	2062203500	12254678000
2011	94	100363090000	46122324000	97788649000	4517829100	2210344100	12117185000
2011	95	96351576000	44236329000	103686160000	4426477700	1892014300	12526866000
2011	96	93982381000	44060433000	106231250000	4354232700	1369817200	13121308000
2011	97	91974351000	44734917000	107564800000	4224238000	859888300	13761232000
2011	98	90442841000	45767440000	108063790000	4130177900	998910250	13716270000
2011	99	89582529000	45571324000	109120210000	3612620800	1338514700	13894222000
2011	100	89704040000	44132155000	110437870000	3424840400	908982080	14511535000
2011	101	93433997000	41682913000	109157160000	3712815100	965096680	14167446000
2011	102	95086298000	42518626000	106669140000	3984082000	983158270	13878118000
2011	103	95761095000	43328423000	105184550000	4578872700	982037350	13284448000
2011	104	92913651000	43681890000	107678530000	5142673800	784400850	12918283000
2011	105	91868217000	46400626000	106005220000	5465389700	898825090	12481143000
2011	106	94750872000	50975089000	98548105000	5451106900	1872803700	11521447000
2011	107	97586284000	56472312000	90215470000	6130542600	3075029300	9639786000
2011	108	98880736000	58194664000	87198666000	6364922200	3074714600	9405721100
2011	109	95396624000	59728242000	89149200000	6065599800	3279375100	9500383000
2011	110	107238890000	48185201000	88849971000	7923221400	2391338900	8530797600
2011	111	99662580000	48122512000	96488974000	7130403800	2597891800	9117062300
2011	112	95957371000	48762327000	99554368000	6159819200	3219876000	9465662800
2011	113	91772422000	49133571000	103368070000	5714823600	2905037100	10225497000
2011	114	85626734000	50050183000	108597150000	4996371300	3169935300	10679051000
2011	115	77444814000	55974959000	110854290000	5082615100	2792100400	10970642000
2011	116	67810441000	62575113000	113888510000	4536891200	3347381500	10961085000
2011	117	55034168000	72894290000	116345610000	3963288900	4090859300	10791210000
2011	118	40037670000	85911963000	118324430000	3437013500	4406324600	11002020000
2011	119	32324644000	90094087000	121855330000	3102882600	4313531400	11428944000
2011	120	28188108000	90433645000	125652310000	3167480300	3405290100	12272587000
2011	121	36441859000	76850205000	130982000000	3674712000	2035369800	13135276000
2011	122	31707949000	78051103000	134515010000	3391584000	2094484200	13359290000
2011	123	27344359000	81495426000	135434280000	2137119300	3553665100	13154574000
2011	124	27617738000	81879377000	134776950000	2614551600	3375836300	12854970000
2011	125	28273317000	80962372000	135038380000	2356151400	3760072900	12729134000
2011	126	21238774000	86760844000	136274450000	1835094500	4639193300	12371070000
2011	127	19241713000	84975688000	140056660000	2082315100	3779008300	12984035000
2011	128	17867351000	82945923000	143460790000	1772927900	3503318100	13569112000
2011	129	30005164000	70855551000	143413350000	2980400000	2208555700	13656402000
2011	130	38230712000	63285219000	142758130000	3100260900	2473027700	13272069000
2011	131	33732380000	67088122000	143453560000	2934059800	2319955600	13591342000
2011	132	27789087000	71670826000	144814150000	2653710500	2039964500	14151683000
2011	133	24910139000	70533560000	148830370000	2115528000	1948470300	14781360000
2011	134	19475219000	72605914000	152192930000	1465394600	1995854100	15384109000
2011	135	14218530000	78066214000	151989320000	923158500	2612351200	15309848000
2011	136	16146818000	80434782000	147692470000	1624865600	2224636800	14995855000
2011	137	16610679000	80666607000	146996780000	1724668800	2337728200	14782961000
2011	138	15928118000	80820215000	147525730000	1762319300	2315126100	14767912000
2011	139	17218119000	81000732000	146055220000	2151192300	2256059000	14438107000
2011	140	20030732000	81818231000	142425100000	2025447200	2845756500	13974154000
2011	141	21662908000	82778295000	139832860000	1962238000	3223207500	13659912000
2011	142	20442745000	85718892000	138112430000	1447693400	3737673800	13659991000
2011	143	19180897000	87107876000	137985290000	844216060	3999587400	14001554000
2011	144	16489391000	89150247000	138634430000	365104270	3975223100	14505031000
2011	145	13538124000	93584385000	137151560000	93823893	4638395500	14113139000
2011	146	15293507000	93502082000	135478480000	178856870	4925347800	13741153000
2011	147	13922674000	93582843000	136768550000	174975770	4894368000	13776014000
2011	148	9632657300	95405421000	139235990000	103262870	4779311700	13962783000
2011	149	6194428900	97657958000	140421680000	15395843	4595279800	14234682000
2011	150	8927890300	97054480000	138291700000	0	4977503400	13867855000
2011	151	9468793500	97795480000	137009790000	0	5030029400	13815328000
2011	152	10699577000	98548840000	135025650000	8.87981e+06	5753865800	13082612000
2011	153	9931633600	99657967000	134684470000	0	6097353800	12748004000
2011	154	9237639400	98602571000	136433860000	41930039	5874430800	12928997000
2011	155	8064594700	97284258000	138925210000	15313708	5088743900	13741300000
2011	156	5122127800	98267271000	140884670000	0	4520859000	14324499000
2011	157	448006630	105980720000	137845340000	0	5625343200	13220015000
2011	158	5.60153e+06	108645270000	135623200000	5.60153e+06	5980404000	12859352000
2011	159	210252830	110504230000	133559580000	86342007	6474123000	12284893000
2011	160	80087152	109229900000	134964070000	60511127	6432411000	12352436000
2011	161	11544503	106421330000	137841190000	0	6226826500	12618531000
2011	162	0	105624560000	138649500000	0	6045177400	12800181000
2011	163	0	105442070000	138831990000	0	5792056100	13053302000
2011	164	0	105011940000	139262120000	0	5459052800	13386305000
2011	165	0	104814720000	139459350000	0	5342833200	13502525000
2011	166	0	103838430000	140435640000	0	5257946000	13587412000
2011	167	0	103420980000	140853090000	0	5467089200	13378269000
2011	168	0	103886650000	140387420000	0	5786921800	13058436000
2011	169	0	104594330000	139679730000	0	6179673800	12665684000
2011	170	0	104900510000	139373550000	0	6522687700	12322670000
2011	171	0	105607230000	138666840000	0	6751548300	12093810000
2011	172	0	105982160000	138291910000	0	6763207900	12082150000
2011	173	0	106259820000	138014250000	0	6698534200	12146824000
2011	174	0	107763960000	136510100000	0	7248106000	11597252000
2011	175	0	109126590000	135147470000	0	7726770700	11118587000
2011	176	0	109030940000	135243130000	0	7714735000	11130623000
2011	177	0	106884440000	137389620000	0	6995913600	11849444000
2011	178	0	106350700000	137923370000	0	6710502400	12134856000
2011	179	0	106404350000	137869720000	0	6491503200	12353855000
2011	180	0	106253890000	138020180000	0	6017031300	12828327000
2011	181	0	105570340000	138703730000	0	5509561200	13335797000
2011	182	0	105254060000	139020010000	0	5367751400	13477607000
2011	183	0	105169020000	139105050000	0	5332546700	13512811000
2011	184	0	104253010000	140021060000	0	5113136400	13732221000
2011	185	0	104221930000	140052140000	0	5259787300	13585571000
2011	186	0	105245310000	139028750000	0	5491827800	13353530000
2011	187	0	104931670000	139342390000	0	5995866600	12849491000
2011	188	0	104538680000	139735390000	0	6133294500	12712063000
2011	189	0	104946800000	139327260000	0	6241639900	12603718000
2011	190	0	104799410000	139474660000	0	5807449400	13037908000
2011	191	0	104746740000	139527330000	0	5442678500	13402679000
2011	192	0	106012040000	138262030000	0	5462141300	13383217000
2011	193	0	105974440000	138299630000	0	5633534200	13211824000
2011	194	0	105024350000	139249720000	0	5441692900	13403665000
2011	195	0	106235740000	138038330000	0	5868111100	12977247000
2011	196	0	107883630000	136390430000	0	6890285300	11955073000
2011	197	0	108646570000	135627490000	0	7148876300	11696482000
2011	198	0	109288140000	134985920000	0	7069471800	11775886000
2011	199	0	108429420000	135844650000	0	6694019900	12151338000
2011	200	0	108091430000	136182640000	0	6597448800	12247909000
2011	201	0	111241390000	133032670000	0	6824061300	12021297000
2011	202	0	113841580000	130432490000	0	6628351800	12217006000
2011	203	0	115053890000	129220180000	0	6332333900	12513024000
2011	204	0	114088130000	130185930000	0	6041745100	12803613000
2011	205	0	113487960000	130786110000	0	5946838100	12898520000
2011	206	0	111963670000	132310390000	0	5891741200	12953617000
2011	207	0	111166760000	133107310000	0	5966501100	12878857000
2011	208	0	112976350000	131297720000	0	6415138200	12430220000
2011	209	0	112584330000	131689740000	0	6526235300	12319123000
2011	210	0	112040800000	132233260000	0	6548599400	12296759000
2011	211	0	111414150000	132859910000	0	6624444800	12220913000
2011	212	0	110665990000	133608080000	0	6700243300	12145115000
2011	213	0	109671990000	134602080000	0	6753371500	12091986000
2011	214	0	108331950000	135942120000	0	6568437000	12276921000
2011	215	0	109480670000	134793400000	0	6727119000	12118239000
2011	216	0	109452270000	134821790000	0	6572126800	12273231000
2011	217	0	108592590000	135681470000	0	6382358900	12462999000
2011	218	0	109242700000	135031360000	0	6475171900	12370186000
2011	219	0	109749310000	134524750000	0	6475254600	12370103000
2011	220	0	110583290000	133690770000	0	6362570200	12482788000
2011	221	0	112830610000	131443460000	0	6267340500	12578017000
2011	222	0	113535860000	130738200000	0	5992867600	12852490000
2011	223	0	113044290000	131229780000	0	5794372900	13050985000
2011	224	0	113602980000	130671080000	0	5758303900	13087054000
2011	225	0	113639310000	130634760000	0	5631635400	13213722000
2011	226	0	113378620000	130895450000	0	5606822500	13238535000
2011	227	0	113147780000	131126290000	0	5319058200	13526300000
2011	228	0	114270870000	130003190000	0	5359230000	13486128000
2011	229	0	114792850000	129481210000	0	5078125400	13767233000
2011	230	0	116090920000	128183150000	0	5370432600	13474925000
2011	231	0	117019510000	127254560000	0	5362956600	13482401000
2011	232	0	117724770000	126549290000	0	4837133700	14008224000
2011	233	0	117710260000	126563800000	0	4208151800	14637206000
2011	234	0	116398180000	127875890000	0	3519199000	15326159000
2011	235	0	116085380000	128188690000	0	3630041400	15215316000
2011	236	0	117614640000	126659430000	0	3874020200	14971338000
2011	237	0	118312160000	125961900000	0	3864034500	14981323000
2011	238	0	117857480000	126416590000	0	3826039600	15019318000
2011	239	0	116935960000	127338100000	0	4011018900	14834339000
2011	240	0	115878010000	128396050000	0	4144489500	14700868000
2011	241	0	114703490000	129570580000	0	4063053000	14782305000
2011	242	0	113834900000	130439160000	0	3813421900	15031936000
2011	243	0	113842960000	130431100000	0	3966205200	14879153000
2011	244	0	113438270000	130835800000	0	4023824900	14821533000
2011	245	0	111977820000	132296240000	0	3737930700	15107427000
2011	246	0	110984380000	133289690000	0	3420568300	15424790000
2011	247	0	112888860000	131385210000	0	3728131500	15117226000
2011	248	0	114558390000	129715680000	0	4014057900	14831300000
2011	249	0	112781450000	131492610000	0	3687223800	15158134000
2011	250	0	111501340000	132772730000	0	3555416600	15289941000
2011	251	0	119608970000	124665100000	0	5440275800	13405082000
2011	252	0	125224320000	119049740000	0	7098730300	11746628000
2011	253	0	125829880000	118444180000	0	7361037300	11484321000
2011	254	0	124136830000	120137230000	0	7201395400	11643962000
2011	255	0	123750230000	120523840000	0	7253077300	11592281000
2011	256	0	126008480000	118265590000	0	8188399400	10656958000
2011	257	0	126768990000	117505080000	0	8045185600	10800172000
2011	258	0	126960240000	117313830000	0	7717562600	11127795000
2011	259	0	125608670000	118665390000	0	7251612200	11593746000
2011	260	0	123417390000	120856680000	0	6820378600	12024979000
2011	261	0	121409060000	122865010000	0	6591950700	12253407000
2011	262	0	121836590000	122437480000	0	6278965800	12566392000
2011	263	0	121469330000	122804730000	0	6162678300	12682680000
2011	264	0	122827070000	121446990000	0	7054738700	11790619000
2011	265	0	124584680000	119689380000	0	7382044800	11463313000
2011	266	0	124967500000	119306570000	0	7528116900	11317241000
2011	267	0	124449410000	119824660000	0	7451061400	11394296000
2011	268	0	124735040000	119539030000	0	7256018100	11589340000
2011	269	0	123888590000	120385470000	0	7067575300	11777783000
2011	270	0	122831000000	121443070000	0	7030444900	11814913000
2011	271	0	122693330000	121580730000	0	6771354100	12074004000
2011	272	0	121424530000	122849530000	0	6283915600	12561442000
2011	273	0	120400690000	123873370000	0	6115557300	12729801000
2011	274	0	121590370000	122683690000	0	6093734300	12751624000
2011	275	0	126750610000	117523460000	0	6250914200	12594444000
2011	276	0	128711910000	115562150000	0	6039721400	12805637000
2011	277	0	131993970000	112280100000	0	5933951200	12911407000
2011	278	0	135485670000	108788400000	0	5662975100	13182383000
2011	279	9.99323e+06	137213890000	107050180000	0	5538498200	13306860000
2011	280	33481023	138833700000	105406880000	0	5593675800	13251682000
2011	281	30409228	139512490000	104731160000	0	5915160800	12930197000
2011	282	95051854	140699950000	103479060000	1.24462e+06	6022917900	12821195000
2011	283	1473753500	144668540000	98131771000	88453487	6285534400	12471370000
2011	284	4058602500	145136950000	95078514000	540811140	6071618300	12232928000
2011	285	7537548800	142733610000	94002907000	1365450200	5465284000	12014624000
2011	286	9268234500	141522490000	93483346000	1485360400	5779603100	11580394000
2011	287	10667647000	141133740000	92472683000	1390373100	6347350300	11107635000
2011	288	28150936000	127502910000	88620218000	2661148200	4754440600	11429769000
2011	289	38455841000	119495000000	86323227000	3289179300	4729196000	10826983000
2011	290	41341810000	116633030000	86299222000	4841903600	3908767100	10094687000
2011	291	44460005000	113487440000	86326623000	5493519500	3518416000	9833422500
2011	292	48110580000	109954710000	86208772000	5896965600	2730770800	10217622000
2011	293	53971872000	104997460000	85304737000	6037106100	2267369800	10540882000
2011	294	55422016000	102686840000	86165206000	5772381800	1650688600	11422287000
2011	295	55478539000	100792600000	88002929000	5427545000	1452078900	11965734000
2011	296	54954534000	101381540000	87937991000	5216423300	1911504100	11717431000
2011	297	56428872000	101367690000	86477507000	4921025900	2387615800	11536716000
2011	298	54473957000	100888340000	88911767000	4570580100	1979806900	12294971000
2011	299	56015068000	95517113000	92741886000	4870211200	1167230400	12807916000
2011	300	54416754000	96510202000	93347111000	4564976600	1501687100	12778694000
2011	301	48173743000	104683080000	91417239000	3982416000	2282648700	12580293000
2011	302	42599862000	110749390000	90924816000	3359173400	3253818000	12232367000
2011	303	48868600000	108998090000	86407376000	4082576400	4204692800	10558089000
2011	304	60274801000	97825977000	86173288000	5872649100	3443266100	9529442700
2011	305	67693707000	89697512000	86882848000	6699364000	2706841100	9439152900
2011	306	69536059000	86205330000	88532677000	6699725900	2808074300	9337557700
2011	307	71176333000	83102146000	89995587000	6547321700	2938380200	9359656000
2011	308	67952555000	84897673000	91423839000	5868054700	3103903500	9873399600
2011	309	72362984000	79878631000	92032450000	5198751500	2687947300	10958659000
2011	310	62718211000	86694200000	94861656000	4093711200	2890688900	11860958000
2011	311	55934882000	89698641000	98640543000	3566110600	2781236900	12498010000
2011	312	61231657000	85644672000	97397736000	4169233500	2696226200	11979898000
2011	313	63388828000	82435517000	98449721000	4441290600	2699697300	11704370000
2011	314	63331076000	80385292000	100557700000	4506348800	2749954800	11589054000
2011	315	64873830000	77986938000	101413300000	4704320500	2967803700	11173234000
2011	316	65383971000	77512296000	101377800000	4647109200	2444865600	11753383000
2011	317	68641477000	74523023000	101109570000	5024242600	2739664700	11081451000
2011	318	78615723000	62651744000	103006600000	5706695400	2597544600	10541118000
2011	319	82724878000	56576039000	104973150000	5876085300	2364685000	10604588000
2011	320	82461840000	54611483000	107200740000	5783382600	1833621100	11228354000
2011	321	83790223000	54121760000	106362080000	5867485300	2259896700	10717976000
2011	322	85098434000	52766314000	106409320000	6010628100	2065507600	10769222000
2011	323	85183617000	52105206000	106985240000	5878650100	1890736500	11075971000
2011	324	83252949000	52784945000	108236170000	5677845600	1636735900	11530776000
2011	325	78165866000	58115217000	107992980000	5519213600	1560678600	11765466000
2011	326	78658687000	55102348000	110513030000	4797797400	1202530900	12845030000
2011	327	74581497000	54392148000	115300420000	3937091300	1213598200	13694668000
2011	328	69590622000	61265121000	113418320000	3591266100	2295371700	12958720000
2011	329	75011954000	58637037000	110625080000	3861569100	3228685100	11755104000
2011	330	79518671000	53487662000	111267730000	4416834900	3144074000	11284449000
2011	331	82993736000	48532052000	112748280000	4716548500	2829783300	11299026000
2011	332	84147088000	46366761000	113760220000	4644835400	2566562300	11633960000
2011	333	83639967000	45294224000	115339880000	4585746000	2253322700	12006289000
2011	334	88066673000	46092676000	110114720000	4696160300	2645861500	11503336000
2011	335	94545387000	47472973000	102255710000	5583714200	2861965500	10399678000
2011	336	102883860000	40456951000	100933260000	6883927800	2906084600	9055345500
2011	337	104521590000	36951897000	102800580000	7213289300	3469037500	8163031100
2011	338	107217780000	36553783000	100502500000	7575853700	4137958600	7131545600
2011	339	114382700000	32243232000	97648133000	8861829100	3824429000	6159099800
2011	340	118478390000	30435480000	95360197000	9692682200	3551442400	5601233300
2011	341	119986320000	31973891000	92313858000	10415962000	3443190600	4986205400
2011	342	122916580000	33702823000	87654662000	11388650000	3886681900	3570026200
2011	343	122860080000	37180934000	84233051000	11927873000	4302560000	2614925300
2011	344	120565590000	36643533000	87064944000	11514908000	4478109900	2852339600
2011	345	115776820000	35137637000	93359613000	10979202000	3871567100	3994588600
2011	346	112350740000	35159807000	96763519000	10252021000	3498118400	5095218200
2011	347	110849740000	34581982000	98842348000	9473609400	3763860700	5607887800
2011	348	110328390000	36198855000	97746825000	8649754000	4673154400	5522449500
2011	349	115296830000	35741834000	93235404000	8440217000	5512202300	4892938700
2011	350	120794310000	33507578000	89972180000	8713683700	5220214100	4911460100
2011	351	116339100000	37102568000	90832398000	8384269200	5372512200	5088576500
2011	352	111424000000	37934613000	94915452000	7822496600	5157557200	5865304100
2011	353	108178350000	35995612000	100100100000	7215012500	5029007000	6601338400
2011	354	104941090000	35086557000	104246420000	6708679200	4786871900	7349806800
2011	355	100999840000	37806498000	105467730000	6191590800	4578661900	8075105200
2011	356	99318034000	42225221000	102730810000	6007072300	5623117700	7215167900
2011	357	96701351000	46970352000	100602360000	6263518100	5314312600	7267527200
2011	358	96809304000	53875015000	93589747000	6855676100	5283756000	6705925700
2011	359	94955747000	57668641000	91649678000	6834764000	5406098600	6604495300
2011	360	91965903000	60286879000	92021285000	6654161600	5694703700	6496492600
2011	361	92300904000	63448561000	88524601000	7371957400	6399510600	5073889900
2011	362	110155000000	52161520000	81957548000	9223410600	6385133500	3236813700
2011	363	115001270000	45344107000	83928688000	9783468500	6221637500	2840251900
2011	364	116951750000	43599478000	83722839000	10388023000	5875447400	2581887500
2011	365	117930900000	42450409000	83892760000	10239994000	5611259800	2994104400
2012	1	119036700000	40520236000	84717128000	10184791000	5438301000	3222265400
2012	2	116689630000	43597401000	83987037000	9654050000	5774537100	3416770800
2012	3	106507970000	53499874000	84266224000	8621709700	6299429900	3924218300
2012	4	100542950000	60303292000	83427822000	8101045800	6443211100	4301101000
2012	5	103090840000	58989962000	82193267000	7983592800	6112738600	4749026500
2012	6	102397500000	58709790000	83166780000	7998694000	5423423500	5423240300
2012	7	102823990000	56590091000	84859989000	7920548100	5165839100	5758970700
2012	8	102066170000	55054008000	87153887000	7877345200	4855029600	6112983100
2012	9	98887615000	57141249000	88245202000	7123351700	5073367200	6648638900
2012	10	100331460000	56805743000	87136866000	6935425900	4748013100	7161918900
2012	11	98950987000	57851895000	87471184000	6807827600	4437286600	7600243600
2012	12	100392310000	57673032000	86208723000	6785517300	4346202900	7713637700
2012	13	98227709000	59165006000	86881351000	6556743700	4315037700	7973576500
2012	14	97816195000	59139829000	87318042000	6349391500	4935521400	7560445000
2012	15	100721320000	54984748000	88567993000	6632936600	4185623300	8026798000
2012	16	101259500000	52111632000	90902930000	6163235400	4142482600	8539639900
2012	17	99010272000	51871209000	93392585000	6195491600	3832849200	8817017000
2012	18	94582521000	53788959000	95902586000	6132105600	3570876300	9142376000
2012	19	88450619000	60836393000	94987054000	6133262300	4003210200	8708885400
2012	20	84253454000	67484351000	92536261000	5711173000	4736390900	8397794000
2012	21	82576418000	68672073000	93025575000	5189942400	4898936700	8756478800
2012	22	81795745000	68726279000	93752042000	5351011700	4469919300	9024426900
2012	23	83906177000	69676622000	90691267000	6139199900	4446806900	8259351100
2012	24	85503994000	68655621000	90114451000	6612864900	3767167100	8465325900
2012	25	84724755000	69021414000	90527896000	6643975400	4252157100	7949225400
2012	26	81680453000	72401707000	90191906000	6318060700	4931918300	7595378900
2012	27	81221607000	73695622000	89356837000	6735533900	4388436700	7721387300
2012	28	82605357000	68460526000	93208184000	5961374700	3626951200	9257032100
2012	29	83355671000	63546776000	97371618000	5093809100	3633211000	10118338000
2012	30	86203472000	54795595000	103275000000	4118683900	3013477600	11713196000
2012	31	87092721000	50251032000	106930310000	3203651000	2951793200	12689914000
2012	32	83482840000	52360630000	108430600000	2966710800	2891586200	12987061000
2012	33	81059697000	56620205000	106594160000	2976325400	3118000900	12751032000
2012	34	83297339000	56171084000	104805640000	2966102200	2949879500	12929376000
2012	35	84168506000	54081685000	106023880000	3212613400	2828337600	12804407000
2012	36	80365360000	54580295000	109328410000	2659647300	2938013900	13247697000
2012	37	75396911000	58723762000	110153390000	2602565200	2825054500	13417738000
2012	38	72770775000	57566770000	113936520000	2276286600	2589481900	13979589000
2012	39	71527642000	54046573000	118699850000	1987868500	2120049900	14737439000
2012	40	69853068000	53753101000	120667900000	2387379400	1548741100	14909237000
2012	41	70658249000	51856701000	121759120000	3049594300	997973510	14797790000
2012	42	70340451000	51613807000	122319810000	3529204900	623947070	14692206000
2012	43	73049320000	50142173000	121082570000	3839861400	408924330	14596572000
2012	44	76457772000	49448918000	118367380000	4083578100	575123230	14186657000
2012	45	78349505000	50151938000	115772620000	4503067900	708064410	13634226000
2012	46	80772599000	50519049000	112982420000	4992329300	844342880	13008686000
2012	47	81351026000	50270771000	112652270000	5034437200	806160670	13004760000
2012	48	84456476000	52393814000	107423780000	5353198500	1479743300	12012416000
2012	49	87445224000	57990593000	98838248000	5916183000	2250621600	10678553000
2012	50	86126269000	61650825000	96496973000	5981974200	2512195300	10351188000
2012	51	84666866000	64922413000	94684787000	6137554400	3067183000	9640620500
2012	52	84465156000	69146027000	90662882000	6341248900	3805308800	8698800200
2012	53	83967656000	71340438000	88965973000	6658964500	4856229100	7330164300
2012	54	85006676000	70505058000	88762332000	6860575000	5620729600	6364053400
2012	55	88547292000	68363134000	87363641000	7866202300	5776907400	5202248200
2012	56	92385722000	65435908000	86452436000	9146558100	5798311400	3900488500
2012	57	94445786000	63566507000	86261772000	10358635000	5068092900	3418629900
2012	58	93588619000	64275703000	86409744000	11072596000	4800751400	2972010800
2012	59	114337820000	52068754000	77867491000	13806428000	3932523600	1106406100
2012	60	113402340000	59457984000	71413747000	15048821000	3071509600	725026830
2012	61	115171140000	61606555000	67496375000	15490981000	2833829500	520547070
2012	62	117235840000	59821410000	67216820000	16218177000	2247053100	380127360
2012	63	113873230000	54594972000	75805865000	16179089000	2155886100	510382450
2012	64	106879220000	54624513000	82770337000	15665633000	2408722600	771001980
2012	65	101440960000	56534743000	86298359000	14812590000	3006707900	1026059600
2012	66	101116450000	52207042000	90950577000	14281640000	2870447000	1693270700
2012	67	95392400000	55024774000	93856891000	13501850000	2878118700	2465389000
2012	68	90976480000	61392453000	91905133000	13356769000	2851686800	2636901600
2012	69	88521399000	65988701000	89763966000	13087535000	2881418800	2876403800
2012	70	85317014000	69402116000	89554936000	12829377000	2870798300	3145182900
2012	71	84381763000	71036298000	88856004000	12908085000	2499735300	3437537400
2012	72	86606711000	71973300000	85694054000	13700342000	2432078400	2712937200
2012	73	96486362000	69703988000	78083716000	14800987000	2077762400	1966608500
2012	74	103347210000	63180783000	77746070000	14945485000	1804299200	2095573300
2012	75	102557010000	61754721000	79962332000	14793580000	1522528200	2529249400
2012	76	102329300000	66303643000	75641123000	14853822000	1492659400	2498876500
2012	77	105579080000	67625784000	71069204000	15409893000	1550884100	1884580800
2012	78	104721870000	69105823000	70446370000	15427248000	1683946200	1734163500
2012	79	102476540000	69134826000	72662696000	15318726000	1487000700	2039631000
2012	80	100818620000	67953002000	75502447000	15309840000	963622530	2571895500
2012	81	99464016000	67297377000	77512673000	15028836000	846234510	2970287000
2012	82	98059109000	68255287000	77959670000	14649345000	1227255100	2968758200
2012	83	95742697000	69041585000	79489784000	14335130000	1425656900	3084570500
2012	84	96922875000	69729401000	77621791000	14112747000	1862431700	2870179300
2012	85	98208935000	69525946000	76539186000	13959780000	2213169200	2672408500
2012	86	96035695000	70086627000	78151744000	13887779000	2011195700	2946383400
2012	87	93436003000	69544930000	81293134000	13337282000	1639565700	3868509800
2012	88	87908027000	72826553000	83539486000	12657478000	1642942900	4544936900
2012	89	86753555000	76509175000	81011336000	12714480000	1965870200	4165007900
2012	90	90821794000	77706857000	75745416000	13559087000	2001925200	3284345600
2012	91	98264200000	73501319000	72508546000	14614225000	1321389000	2909743700
2012	92	109859020000	64612126000	69802919000	15382734000	1137388800	2325235500
2012	93	115497730000	61079003000	67697334000	15552707000	1130035000	2162616300
2012	94	116024530000	59919933000	68329601000	15297642000	1102210600	2445505100
2012	95	117528750000	59602216000	67143103000	15214561000	1232278700	2398517700
2012	96	121676800000	56147154000	66450111000	15330225000	994958840	2520173600
2012	97	124395460000	55156661000	64721948000	15341938000	949723440	2553696700
2012	98	121349110000	56934859000	65990098000	15114060000	1049287800	2682010200
2012	99	116884730000	59442466000	67946874000	15124813000	928932190	2791612600
2012	100	111717710000	63281464000	69274893000	14872817000	1046850700	2925689800
2012	101	108198000000	66239217000	69836853000	14998368000	1011857700	2835131800
2012	102	105208320000	70092623000	68973118000	15038246000	1293483000	2513629200
2012	103	102839700000	73280353000	68154009000	15084228000	1442567500	2318562000
2012	104	100237630000	75429028000	68607404000	15239004000	1270007100	2336347200
2012	105	97763702000	77646134000	68864231000	15313320000	1183622800	2348415500
2012	106	95809902000	77996998000	70467167000	15266048000	1118160500	2461149300
2012	107	95695805000	74614882000	73963379000	15179183000	937806450	2728368100
2012	108	95010496000	70032828000	79230742000	15059261000	446240410	3339856500
2012	109	93823586000	68452176000	81998304000	14678828000	482824350	3683705700
2012	110	93882054000	69012034000	81379978000	14815271000	606139350	3423947100
2012	111	91814989000	70671924000	81787153000	14997006000	426713750	3421638500
2012	112	88018318000	71909539000	84346209000	14870773000	340135230	3634449800
2012	113	83942296000	73821557000	86510213000	14596586000	532683740	3716087900
2012	114	78610226000	77134993000	88528847000	13911702000	1047831300	3885824200
2012	115	72350801000	82276948000	89646317000	13198490000	1887137800	3759730000
2012	116	69185615000	86662695000	88425756000	13045636000	2540271200	3259450700
2012	117	72287717000	86248301000	85738047000	13620116000	2522150600	2703091200
2012	118	73245898000	87131330000	83896839000	13753141000	2464285500	2627931000
2012	119	70387983000	86178531000	87707552000	13454936000	2192858400	3197563500
2012	120	70209470000	82561142000	91503454000	13084660000	2083000900	3677696900
2012	121	66692683000	83719152000	93862230000	12687346000	1901702300	4256309700
2012	122	68567507000	83233001000	92473557000	12040261000	2108198500	4696898800
2012	123	74984642000	77831955000	91457469000	12217019000	2015445400	4612893300
2012	124	82270191000	70723505000	91280370000	12346879000	1777333700	4721145200
2012	125	78147704000	76411754000	89714608000	11564527000	2542675400	4738155500
2012	126	70226829000	82728484000	91318754000	10550742000	3336105600	4958510600
2012	127	59467670000	92307219000	92499177000	9737747900	4320850600	4786759400
2012	128	51933801000	97294221000	95046044000	8576484300	5136740600	5132133000
2012	129	45861680000	100402490000	98009899000	6898536100	6338618400	5608203400
2012	130	36295644000	107440670000	100537750000	5495255800	7476773600	5873328500
2012	131	30575386000	111401440000	102297240000	4600000600	8221935200	6023422100
2012	132	28878701000	114518960000	100876410000	3905063200	9298912800	5641381900
2012	133	29283551000	117243360000	97747151000	3956192400	9571572300	5317593200
2012	134	27578185000	121876260000	94819621000	4434359000	9561831200	4849167700
2012	135	32800403000	118090420000	93383246000	3902529900	10487365000	4455463300
2012	136	41612736000	112294750000	90366581000	3963926800	10843543000	4037888300
2012	137	45190160000	110558080000	88525828000	3661264100	11315626000	3868467700
2012	138	44578940000	110542610000	89152521000	2681732800	12176866000	3986758800
2012	139	41281752000	113321700000	89670613000	1910642900	12939998000	3994716600
2012	140	37790621000	116570450000	89912998000	1862525300	13292376000	3690456600
2012	141	44822159000	111456410000	87995498000	2198018000	13388587000	3258753000
2012	142	43075257000	112531570000	88667241000	2308363000	13506973000	3030021900
2012	143	34117981000	117564800000	92591281000	1991314200	13611801000	3242242900
2012	144	26495277000	121329060000	96449731000	2189108500	12912960000	3743289000
2012	145	27976835000	116450990000	99846240000	2360517800	11960817000	4524023400
2012	146	21863449000	119866340000	102544270000	1555923900	12454138000	4835295800
2012	147	11634173000	129629680000	103010210000	989416810	13028435000	4827505800
2012	148	11212713000	131652580000	101408780000	1364937900	12901118000	4579301900
2012	149	32218442000	112027070000	100028550000	3818641500	10137637000	4889079100
2012	150	58578941000	88065316000	97629809000	6291693300	7759435400	4794229200
2012	151	61179311000	85997392000	97097363000	7196356100	6861502000	4787499800
2012	152	59830182000	87943703000	96500181000	7733925100	6496931800	4614501000
2012	153	50150149000	95038176000	99085741000	7381444000	6866770600	4597143300
2012	154	35712274000	104661930000	103899860000	6517087000	7151570300	5176700500
2012	155	25218235000	114243150000	104812680000	5622574500	7733477100	5489306300
2012	156	12579941000	125670330000	106023800000	3878820800	9268289200	5698247900
2012	157	2511350900	133562270000	108200440000	1681880400	11091760000	6071717200
2012	158	58392722	135057590000	109158080000	0	12496157000	6349201300
2012	159	12610883	135418740000	108842720000	0	12442559000	6402799100
2012	160	0	135408500000	108865570000	0	12314196000	6531162300
2012	161	0	135633770000	108640300000	0	12450581000	6394777300
2012	162	0	136046130000	108227940000	0	12367027000	6478331300
2012	163	3.7957e+06	135484980000	108785290000	0	12147378000	6697979800
2012	164	8.96099e+06	135542310000	108722800000	0	12074101000	6771257100
2012	165	0	136668570000	107605490000	0	12117857000	6727500500
2012	166	0	136611400000	107662670000	0	11894088000	6951270400
2012	167	0	136328590000	107945480000	0	11810795000	7034563100
2012	168	0	135157980000	109116090000	0	11407330000	7438028100
2012	169	0	134421370000	109852690000	0	11227730000	7617628100
2012	170	0	130776530000	113497540000	0	10169880000	8675477800
2012	171	0	128350800000	115923270000	0	9131227400	9714130500
2012	172	0	128789580000	115484490000	0	8889905000	9955452900
2012	173	0	127793310000	116480750000	0	8583403900	10261954000
2012	174	0	123248570000	121025490000	0	7626849400	11218508000
2012	175	0	120540740000	123733330000	0	6865794700	11979563000
2012	176	0	120428520000	123845540000	0	6906526700	11938831000
2012	177	0	120054000000	124220070000	0	7095701900	11749656000
2012	178	0	119115960000	125158100000	0	6953447700	11891910000
2012	179	0	120463610000	123810460000	0	7106110000	11739248000
2012	180	0	119698860000	124575200000	0	6703617200	12141741000
2012	181	0	119949860000	124324210000	0	6595177900	12250180000
2012	182	0	121923570000	122350490000	0	6653424000	12191934000
2012	183	0	123320790000	120953280000	0	6558702900	12286655000
2012	184	0	124653920000	119620150000	0	6685855800	12159502000
2012	185	0	123714740000	120559330000	0	6221765100	12623593000
2012	186	0	123080840000	121193230000	0	5795802700	13049555000
2012	187	0	122413530000	121860540000	0	5613220300	13232138000
2012	188	0	122168460000	122105610000	0	5577920500	13267437000
2012	189	0	125844230000	118429830000	0	6268539100	12576819000
2012	190	0	128931160000	115342900000	0	6513879500	12331478000
2012	191	0	130304490000	113969580000	0	6877089400	11968268000
2012	192	0	130987050000	113287020000	0	7338923300	11506435000
2012	193	0	130230870000	114043200000	0	7347451100	11497907000
2012	194	0	128830260000	115443810000	0	6945358800	11899999000
2012	195	0	129034440000	115239630000	0	6727810300	12117548000
2012	196	0	128582680000	115691380000	0	6471014600	12374343000
2012	197	0	129266800000	115007260000	0	6631050000	12214308000
2012	198	0	131114720000	113159350000	0	7120510800	11724847000
2012	199	0	132890220000	111383850000	0	7635556100	11209802000
2012	200	0	134231100000	110042960000	0	8033578300	10811780000
2012	201	0	134228010000	110046060000	0	7881418900	10963939000
2012	202	0	133392890000	110881170000	0	7555045100	11290313000
2012	203	0	135025160000	109248910000	0	8386823000	10458535000
2012	204	0	136811470000	107462600000	0	8829666900	10015691000
2012	205	0	137774270000	106499800000	0	9023314900	9822043000
2012	206	0	139434480000	104839590000	0	9227684300	9617673500
2012	207	0	140247980000	104026080000	0	9284400000	9560957900
2012	208	0	140152260000	104121810000	0	9325382400	9519975500
2012	209	0	139995490000	104278570000	0	9346814800	9498543100
2012	210	0	140123430000	104150640000	0	9475603900	9369754000
2012	211	0	139168230000	105105830000	0	9502378600	9342979300
2012	212	0	138472320000	105801750000	0	9387090300	9458267600
2012	213	0	138436410000	105837660000	0	9703468100	9141889800
2012	214	0	137222350000	107051720000	0	9631867700	9213490200
2012	215	0	136511890000	107762180000	0	9316354100	9529003800
2012	216	0	136448610000	107825450000	0	9183773400	9661584500
2012	217	0	137010090000	107263970000	0	9527867800	9317490000
2012	218	0	137350030000	106924030000	0	9784546300	9060811600
2012	219	0	138847210000	105426860000	0	9932938300	8912419600
2012	220	0	138506960000	105767110000	0	9953232200	8892125700
2012	221	0	137980050000	106294020000	0	9787590000	9057767900
2012	222	0	137271420000	107002640000	0	9520417200	9324940700
2012	223	0	137162990000	107111070000	0	9429269500	9416088400
2012	224	0	137427480000	106846580000	0	9367461400	9477896400
2012	225	0	137011660000	107262410000	0	9519392000	9325965900
2012	226	0	136188150000	108085910000	0	9367668600	9477689200
2012	227	0	135969570000	108304490000	0	9350310200	9495047700
2012	228	0	134641060000	109633010000	0	8935337900	9910020000
2012	229	0	133186480000	111087590000	0	8704199600	10141158000
2012	230	0	132694720000	111579350000	0	8702761600	10142596000
2012	231	0	132885830000	111388230000	0	8687955100	10157403000
2012	232	0	132499700000	111774370000	0	8635044000	10210314000
2012	233	0	131577310000	112696750000	0	8651671100	10193687000
2012	234	0	130868860000	113405200000	0	8806085700	10039272000
2012	235	1.32171e+06	131212360000	113060390000	0	8953691100	9891666800
2012	236	0	132852090000	111421970000	0	9369602800	9475755100
2012	237	0	137320000000	106954070000	0	9982179900	8863178000
2012	238	9.37375e+06	140399350000	103865340000	0	10201058000	8644300400
2012	239	1.14535e+06	142071300000	102201630000	0	10097069000	8748288500
2012	240	0	143503960000	100770100000	0	10029503000	8815855000
2012	241	0	141958940000	102315130000	0	9454688800	9390669100
2012	242	0	141082870000	103191200000	0	8939539800	9905818100
2012	243	0	141743000000	102531070000	0	8881591300	9963766600
2012	244	0	142414800000	101859260000	0	8760842100	10084516000
2012	245	9.94851e+06	139182980000	105081130000	0	8171868500	10673489000
2012	246	10497373	136447010000	107816560000	0	7618340600	11227017000
2012	247	0	137793720000	106480350000	0	8153763700	10691594000
2012	248	0	142160630000	102113440000	0	9464556200	9380801700
2012	249	0	145091800000	99182266000	0	10133574000	8711783900
2012	250	0	145583670000	98690399000	0	10544363000	8300995100
2012	251	64377271	145448270000	98761422000	0	10762856000	8082501400
2012	252	302829940	145240670000	98730567000	41729291	10872875000	7930753100
2012	253	101235980	143741300000	100431530000	0	10397109000	8448248800
2012	254	3.59525e+06	140826670000	103443800000	0	9521582900	9323775000
2012	255	0	140445710000	103828350000	0	9294700500	9550657300
2012	256	0	142706070000	101567990000	0	9362028500	9483329300
2012	257	0	143204800000	101069260000	0	9162016000	9683341900
2012	258	0	143087670000	101186390000	0	8915561400	9929796500
2012	259	0	143891380000	100382690000	0	8783195700	10062162000
2012	260	0	145198060000	99076003000	0	8842750200	10002608000
2012	261	0	145803610000	98470461000	0	8654138700	10191219000
2012	262	0	147502150000	96771912000	0	8734105800	10111252000
2012	263	0	147086470000	97187597000	0	8299345600	10546012000
2012	264	0	146058750000	98215318000	0	8008709700	10836648000
2012	265	6.39573e+06	144348480000	99919189000	0	7644449800	11200908000
2012	266	936750	142665200000	101607930000	0	7365097500	11480260000
2012	267	0	141865180000	102408890000	0	7098617000	11746741000
2012	268	0	140422600000	103851460000	0	6750102700	12095255000
2012	269	4.59526e+06	139518520000	104750950000	0	6704125600	12141232000
2012	270	5.01276e+06	139011750000	105257310000	0	6426176900	12419181000
2012	271	10864443	137724320000	106538880000	0	6286703800	12558654000
2012	272	2.74821e+06	135136020000	109135300000	0	5782696800	13062661000
2012	273	40444250	132877120000	111356500000	0	5493712200	13351646000
2012	274	46772407	131291630000	112935670000	0	5363343600	13482014000
2012	275	114516190	131004730000	113154820000	0	5915535800	12929822000
2012	276	150400500	132923930000	111199740000	0	6548266100	12297092000
2012	277	144617310	136267260000	107862190000	0	7319475000	11525883000
2012	278	184848020	136874370000	107214850000	0	7532506700	11312851000
2012	279	356696640	136251210000	107666160000	0	7489440400	11355917000
2012	280	663652970	138004060000	105606360000	0	7909041400	10936316000
2012	281	903270940	137415800000	105955000000	1.77421e+06	7948537100	10895047000
2012	282	1379235100	136714260000	106180570000	0	7989615600	10855742000
2012	283	2904944100	137359230000	104009890000	0	8103288900	10742069000
2012	284	3327958100	136306850000	104639260000	0	7963134200	10882224000
2012	285	3204694600	136404680000	104664690000	4.91123e+06	8279282000	10561165000
2012	286	4018431100	135505370000	104750260000	137854370	8283285800	10424218000
2012	287	6006081400	132039490000	106228500000	662220330	7326404600	10856733000
2012	288	7625980100	128293780000	108354310000	827941390	6803694300	11213722000
2012	289	9249653300	122873030000	112151390000	864612380	6385760800	11594985000
2012	290	10362994000	118762990000	115148080000	874530540	6269673300	11701154000
2012	291	11235699000	118128040000	114910330000	784940960	6735361500	11325055000
2012	292	12147066000	121565560000	110561440000	827423540	7703567800	10314367000
2012	293	13400305000	121830460000	109043300000	942676900	8122646600	9780034400
2012	294	16112042000	120284950000	107877070000	1908422000	7726874500	9210061400
2012	295	16506527000	118887000000	108880540000	2332314400	7671354000	8841689600
2012	296	15272028000	118171450000	110830590000	2376581500	7716454300	8752322100
2012	297	17385305000	121162100000	105726670000	3482905700	7280987800	8081464400
2012	298	29333961000	112843230000	102096870000	5522043900	5805421900	7517892100
2012	299	37702032000	104964620000	101607420000	6340762900	5138285400	7366309500
2012	300	46216045000	100036410000	98021615000	6923175900	5029536800	6892645200
2012	301	55548700000	91597227000	97128139000	8036461800	4398601600	6410294500
2012	302	59726737000	87153933000	97393396000	8584963200	3938404500	6321990300
2012	303	58539539000	85022031000	100712500000	8462832900	3487717900	6894807100
2012	304	55349961000	87702063000	101222040000	7987131100	3812891300	7045335500
2012	305	56237733000	87788857000	100247480000	8014803400	3951305200	6879249300
2012	306	67817817000	83009210000	93447039000	8409435500	4271223200	6164699100
2012	307	69745949000	86440231000	88087886000	7938355500	4957876300	5949126100
2012	308	63943179000	90578672000	89752215000	6787079400	5375260900	6683017600
2012	309	60774141000	92641669000	90858256000	6245591800	5473176000	7126590000
2012	310	59043520000	93414965000	91815582000	5657009900	5428585100	7759762900
2012	311	67851970000	89060652000	87361444000	8096262500	4272111800	6476983600
2012	312	80701099000	81063795000	82509172000	9755192300	3177171100	5912994500
2012	313	95785897000	66018022000	82470147000	10182854000	2665389500	5997114400
2012	314	104257100000	55056576000	84960393000	10106716000	2432275600	6306366600
2012	315	106719570000	49584632000	87969864000	9716086300	2241895100	6887376600
2012	316	105078840000	46390695000	92804532000	9431824700	1754736700	7658796400
2012	317	102981160000	45362045000	95930860000	9313559500	1493128700	8038669700
2012	318	103620760000	44444929000	96208373000	9579150300	1156380700	8109826900
2012	319	100867780000	43894189000	99512101000	9510947600	849234660	8485175600
2012	320	94529392000	51126937000	98617737000	9365672500	953199650	8526485700
2012	321	88228460000	58362618000	97682988000	8892096200	1126132100	8827129600
2012	322	88432858000	60402272000	95438936000	8944902200	927665300	8972790400
2012	323	87010574000	63735708000	93527783000	9042100800	1333401100	8469856000
2012	324	85039138000	67224864000	92010064000	8650539800	1765319900	8429498200
2012	325	84611982000	68978426000	90683659000	8421397400	2057628200	8366332300
2012	326	87571192000	66460442000	90242432000	8566554800	2203421600	8075381400
2012	327	92638887000	61187380000	90447799000	8814984500	2359224700	7671148600
2012	328	94187344000	56072978000	94013745000	8512412300	2271562100	8061383400
2012	329	94700571000	54159132000	95414363000	8379784600	2125511700	8340061600
2012	330	116015130000	42319585000	85939352000	9650221500	3251085100	5944051200
2012	331	110092110000	50352548000	83829409000	9439722600	3933838200	5471797100
2012	332	105030440000	55446997000	83796632000	9070547900	4228471900	5546338100
2012	333	101637960000	56830660000	85805448000	8998377800	3926252500	5920727500
2012	334	100537270000	56903812000	86832987000	9087571900	3609291600	6148494400
2012	335	101001470000	56061181000	87211419000	9135175300	3413238700	6296943800
2012	336	101169390000	55554077000	87550601000	8846728100	3445493500	6553136300
2012	337	98703880000	55968265000	89601921000	8645675600	3372314700	6827367600
2012	338	96607173000	56359110000	91307784000	8407295600	3422247200	7015815100
2012	339	95400067000	54963643000	93910356000	8379213800	3092551500	7373592600
2012	340	93362810000	55159822000	95751435000	8261031200	3096520600	7487806100
2012	341	91934992000	54534237000	97804836000	7805225100	3035268000	8004864800
2012	342	94278857000	52294213000	97700996000	7820597100	2853579400	8171181300
2012	343	94401697000	51111950000	98760419000	7918331600	2591047500	8335978800
2012	344	92362966000	55596715000	96314385000	7591279800	3795953600	7458124500
2012	345	91182188000	55573863000	97518015000	7232123800	3813339300	7799894800
2012	346	92609869000	52925043000	98739154000	7011251000	3755588300	8078518600
2012	347	91539190000	54469626000	98265249000	6612195000	4054656100	8178506800
2012	348	88877265000	53063653000	102333150000	5862721300	3856813500	9125823100
2012	349	85949231000	49893652000	108431180000	5430648400	3169932500	10244777000
2012	350	86048424000	47801699000	110423940000	5473770800	2904934200	10466653000
2012	351	89989947000	43892181000	110391940000	5969129600	2542819600	10333409000
2012	352	98483604000	40492851000	105297610000	6950406300	2461732500	9433219100
2012	353	100588870000	39578233000	104106970000	7034547300	2021963600	9788847000
2012	354	102040680000	39273318000	102960060000	6809240400	1904347500	10131770000
2012	355	100156640000	40171980000	103945450000	6822389200	1970739900	10052229000
2012	356	97580092000	40686013000	106007960000	6078582100	2072979600	10693796000
2012	357	100061490000	36870852000	107341720000	5798206700	1620264500	11426887000
2012	358	98683175000	39322494000	106268400000	5498640100	2113662200	11233056000
2012	359	99087061000	40308575000	104878430000	6101434400	2057568700	10686355000
2012	360	100727450000	41132444000	102414180000	6946256200	1570077100	10329025000
2012	361	105714740000	40742408000	97816922000	7743641700	1657610800	9444105500
2012	362	108362440000	40299495000	95612133000	8238327700	1557477900	9049552300
2012	363	104510840000	41260452000	98502779000	7724367500	1759046000	9361944400
2012	364	101935670000	43419029000	98919364000	7233045700	2258697200	9353615000
2012	365	99047777000	45691606000	99534684000	7050375800	1833338100	9961644000
2013	1	102680740000	46580421000	95012905000	7103985300	1685713500	10055659000
2013	2	99934111000	50667423000	93672533000	6744405500	2140347200	9960605200
2013	3	98117839000	51175464000	94980763000	6337992700	2123759700	10383605000
2013	4	97551773000	50250489000	96471804000	6257415000	1972586000	10615357000
2013	5	94347518000	52226405000	97700143000	6078847400	2077341900	10689169000
2013	6	97715964000	49352794000	97205308000	6134908500	3075975700	9634473700
2013	7	96124906000	48490954000	99658207000	6065993200	2778777700	10000587000
2013	8	95335430000	48726950000	100211690000	6217338400	2252633200	10375386000
2013	9	95628423000	48080917000	100564730000	6233219500	1796323200	10815815000
2013	10	88561791000	49963429000	105748850000	5232872200	1766613800	11845872000
2013	11	82014791000	50556147000	111703130000	4703425100	1349051000	12792882000
2013	12	82737899000	50649617000	110886550000	4820223100	1060020700	12965114000
2013	13	82707617000	51945486000	109620960000	4482772900	1416069200	12946516000
2013	14	85151887000	52310766000	106811410000	4150593200	1804255600	12890509000
2013	15	86621793000	50842824000	106809450000	3766409300	1662232500	13416716000
2013	16	88512883000	50413805000	105347380000	3717762700	2519048600	12608547000
2013	17	86268203000	52033696000	105972170000	3969493800	2388771400	12487093000
2013	18	86771618000	53838045000	103664400000	4226105000	2397495100	12221758000
2013	19	87399158000	54084257000	102790650000	4356374200	2691772100	11797212000
2013	20	85404660000	54233058000	104636350000	4600245500	2749289000	11495823000
2013	21	85864811000	53893211000	104516040000	5350118000	2554451200	10940789000
2013	22	94253407000	53790279000	96230381000	6585414900	2486473300	9773469700
2013	23	100695170000	52736392000	90842501000	7847466400	1827355000	9170536400
2013	24	102898130000	52395542000	88980395000	8141350500	1610413900	9093593500
2013	25	102034910000	52835809000	89403349000	8107376700	1532327600	9205653600
2013	26	100898220000	53846807000	89529043000	7887976300	1408060800	9549320800
2013	27	98847341000	55045319000	90381406000	7559393400	1383276000	9902688500
2013	28	96829240000	56160896000	91283931000	7323435800	1521477600	10000445000
2013	29	96098247000	57712618000	90463201000	7374797900	2063480300	9407079700
2013	30	95880623000	59518549000	88874894000	7363915800	2455217400	9026224700
2013	31	96221184000	60699775000	87353107000	7460349400	2655168000	8729840600
2013	32	96544794000	62245887000	85483385000	7595957500	3071619100	8177781300
2013	33	95345144000	61809156000	87119766000	7711916500	2671710800	8461730600
2013	34	92860870000	61549062000	89864134000	7750731500	2183199300	8911427100
2013	35	89591929000	60611751000	94070386000	7192591200	1685007400	9967759300
2013	36	88007140000	59777334000	96489592000	6855923700	1546082100	10443352000
2013	37	87496577000	61411113000	95366376000	6640819200	1804954000	10399585000
2013	38	86532153000	61964425000	95777488000	6517190200	1797478400	10530689000
2013	39	84797629000	61461349000	98015089000	6262962000	1571977500	11010418000
2013	40	83149024000	60454490000	100670550000	6105538100	1342664100	11397156000
2013	41	82357912000	59503253000	102412900000	6012874100	1227744500	11604739000
2013	42	79880094000	58692929000	105701040000	5764734000	964021140	12116603000
2013	43	76600887000	57377048000	110296130000	5172906400	796645540	12875806000
2013	44	72661730000	55989689000	115622650000	4710478800	638357890	13496521000
2013	45	69911375000	54675224000	119687470000	4237327700	625195950	13982834000
2013	46	70431627000	56214168000	117628270000	4199106500	772512800	13873739000
2013	47	69850803000	58738511000	115684750000	3700235800	1178699300	13966423000
2013	48	69955062000	60147406000	114171600000	3854383000	810640730	14180334000
2013	49	70205399000	62809127000	111259540000	3959147500	782856770	14103354000
2013	50	69874613000	64530892000	109868560000	3637885200	917472330	14290000000
2013	51	71547589000	66727880000	105998600000	4029310300	1257372500	13558675000
2013	52	76032629000	67344113000	100897320000	4234127200	1757663100	12853568000
2013	53	79476358000	66001592000	98796117000	4685258200	1415656300	12744443000
2013	54	84923380000	64434016000	94916670000	5196891100	1478416300	12170051000
2013	55	86587779000	63334004000	94352283000	5366166800	1214519700	12264671000
2013	56	87360903000	63045600000	93867564000	5886543500	911055350	12047759000
2013	57	91148901000	63125835000	89999330000	6478464700	807800410	11559093000
2013	58	90937388000	62852093000	90484584000	6913223100	660891050	11271244000
2013	59	90326834000	62966764000	90980468000	7198189500	979276200	10667892000
2013	60	88609813000	60655937000	95008316000	6907209500	897678010	11040470000
2013	61	91527693000	57312975000	95433399000	6719674100	1000215400	11125468000
2013	62	97006869000	56200418000	91066778000	6966331400	931144240	10947882000
2013	63	106147110000	55133185000	82993772000	7402118400	1195511200	10247728000
2013	64	114901410000	53178564000	76194097000	7920468200	1375995600	9548894000
2013	65	127026920000	49967199000	67279951000	8486367200	2596234700	7762755900
2013	66	128253410000	49269109000	66751545000	8646819700	2756704000	7441834200
2013	67	125194170000	49950416000	69129482000	8402583400	2774547700	7668226800
2013	68	121476820000	51045142000	71752103000	8445006500	2628016100	7772335300
2013	69	113431090000	55828599000	75014378000	8611172400	2437281700	7796903800
2013	70	111140450000	57631660000	75501955000	8927890000	2278690900	7638776900
2013	71	111740540000	58270208000	74263321000	9603240300	2105257000	7136860500
2013	72	109705690000	59417145000	75151233000	9906696300	2017744000	6920917600
2013	73	107527850000	58905034000	77841179000	9808950300	1758567500	7277840000
2013	74	101935110000	59422293000	82916663000	9384589300	1633844800	7826923800
2013	75	100846650000	62710610000	80716804000	9470003000	1933880700	7441474300
2013	76	99741326000	68145703000	76387037000	9540938100	2019892900	7284526900
2013	77	96211675000	69091937000	78970454000	9400413000	1915100000	7529844900
2013	78	95782499000	68698509000	79793058000	9553424400	1997848800	7294084700
2013	79	93195171000	69194552000	81884342000	9366944100	2180283500	7298130200
2013	80	87576464000	69081768000	87615834000	9153114400	1746685000	7945558400
2013	81	82549972000	68015734000	93708360000	8561666500	1826151000	8457540400
2013	82	79013146000	68411812000	96849108000	7962720300	2162735600	8719902000
2013	83	81517225000	68405424000	94351417000	7896095200	3049036800	7900225800
2013	84	82491736000	66381606000	95400724000	7549396200	3145917500	8150044200
2013	85	85114180000	67053449000	92106437000	6825521900	4252702300	7767133600
2013	86	87128532000	68369367000	88776167000	6284859000	5209126500	7351372400
2013	87	86932629000	72832481000	84508956000	5789282100	5742995700	7313080000
2013	88	82715386000	75072398000	86486282000	5260707900	5794855500	7789794500
2013	89	79341892000	74687879000	90244295000	4364738200	5371082900	9109536800
2013	90	77800519000	75434441000	91039106000	3674871900	5171275200	9999210800
2013	91	78733345000	73407125000	92133596000	3272640800	4763498600	10809218000
2013	92	76676719000	72332912000	95264435000	2905577200	4264025900	11675755000
2013	93	73768945000	75682216000	94822905000	2722023300	4362076900	11761258000
2013	94	71573448000	80796016000	91904602000	2579311300	4552482600	11713564000
2013	95	76899698000	82383828000	84990540000	2812327800	6419006500	9614023600
2013	96	82504307000	79742806000	82026953000	2367566100	7441491600	9036300200
2013	97	83437846000	78358142000	82478078000	1938475300	7620645700	9286237000
2013	98	82586643000	77754594000	83932829000	1816972700	7312343500	9716041600
2013	99	83087276000	74265246000	86921544000	2274547100	5851955900	10718855000
2013	100	84238706000	71381422000	88653938000	2939591900	4691094600	11214671000
2013	101	84597224000	70655660000	89021182000	3075478400	4946750100	10823129000
2013	102	77675610000	74391827000	92206629000	2881362600	4764897600	11199098000
2013	103	72831132000	73824321000	97618613000	2855529100	4188986600	11800842000
2013	104	69808684000	73409006000	101056380000	2712557900	3886993500	12245806000
2013	105	66069400000	72745479000	105459190000	2595782100	3309010400	12940565000
2013	106	62594282000	72194902000	109484880000	2432739600	2561258400	13851360000
2013	107	61969305000	74186208000	108118550000	2095638400	2877364500	13872355000
2013	108	64216884000	74643720000	105413460000	1883982400	3726079500	13235296000
2013	109	63956344000	74155917000	106161810000	1786645300	3935758700	13122954000
2013	110	60554330000	75015511000	108704220000	1408134600	3794416800	13642807000
2013	111	55005022000	77336226000	111932820000	929201650	3967774800	13948381000
2013	112	51784953000	81979149000	110509960000	807295280	5050926100	12987137000
2013	113	45264218000	87553146000	111456700000	330489380	5658007400	12856861000
2013	114	51068789000	85000093000	108205180000	296910370	5339127500	13209320000
2013	115	63155304000	74125017000	106993750000	287911810	4473338100	14084108000
2013	116	71213090000	65038248000	108022730000	552828450	3787032000	14505497000
2013	117	67697595000	64532195000	112044280000	600355570	3295709300	14949293000
2013	118	63250848000	64650873000	116372350000	421655020	2894230900	15529472000
2013	119	64447376000	63009806000	116816880000	213821320	2948721200	15682815000
2013	120	63919742000	61316247000	119038080000	147402450	2461607200	16236348000
2013	121	61334524000	62242405000	120697140000	137487850	2136528500	16571342000
2013	122	57662862000	65007887000	121603320000	119552430	1891755500	16834050000
2013	123	51108895000	68153623000	125011550000	125352970	1632824300	17087181000
2013	124	44928791000	71217765000	128127510000	139940920	1297157900	17408259000
2013	125	43296841000	72692190000	128285040000	167127640	1117090100	17561140000
2013	126	40449092000	76385468000	127439510000	205346000	1267666400	17372346000
2013	127	32037108000	84372440000	127864520000	218157460	1311001200	17316199000
2013	128	29238289000	84141912000	130893870000	209151290	1172673900	17463533000
2013	129	27979115000	80559488000	135735460000	195945120	881852800	17767560000
2013	130	22387926000	80049036000	141837100000	176147520	516177170	18153033000
2013	131	17221338000	80447895000	146604830000	99856973	466700480	18278800000
2013	132	12130008000	79979837000	152164220000	114893990	315986680	18414477000
2013	133	3701124500	83982344000	156590600000	67886707	220173040	18557298000
2013	134	673691830	86909223000	156691150000	1.6e+06	157029410	18686728000
2013	135	380179730	85026803000	158867080000	0	77389046	18767969000
2013	136	459797850	83086205000	160728060000	0	45086709	18800271000
2013	137	1602772600	83089039000	159582250000	0	0	18845358000
2013	138	2542775300	83167619000	158563670000	0	0	18845358000
2013	139	1716557800	80299159000	162258350000	0	6.6405e+06	18838717000
2013	140	1322766500	76512240000	166439060000	0	12767818	18832590000
2013	141	1077052400	73980676000	169216340000	0	2.80573e+06	18842552000
2013	142	600672010	79660974000	164012420000	0	12526399	18832831000
2013	143	1861946100	85267934000	157144190000	0	15304521	18830053000
2013	144	1659977400	84312688000	158301400000	0	1.30615e+06	18844052000
2013	145	906175290	89220225000	154147670000	0	27703553	18817654000
2013	146	399821280	89137832000	154736410000	0	85679425	18759678000
2013	147	198025700	90421236000	153654800000	0	63794019	18781564000
2013	148	204774480	90744282000	153325010000	0	61728527	18783629000
2013	149	26015969	88673197000	155574850000	0	32169273	18813189000
2013	150	5.96052e+06	84225577000	160042530000	0	37584952	18807773000
2013	151	0	79198155000	165075910000	0	57123994	18788234000
2013	152	0	76333772000	167940290000	0	41494309	18803864000
2013	153	0	78851007000	165423060000	0	56363262	18788995000
2013	154	0	79133699000	165140370000	0	115055460	18730302000
2013	155	0	78428112000	165845950000	0	65067038	18780291000
2013	156	0	77333767000	166940300000	0	260923440	18584434000
2013	157	0	76026872000	168247190000	0	463774150	18381584000
2013	158	0	75799348000	168474720000	0	698470760	18146887000
2013	159	0	75791819000	168482250000	0	1008994800	17836363000
2013	160	0	74766636000	169507430000	0	1201532700	17643825000
2013	161	0	75990910000	168283160000	0	1589016500	17256341000
2013	162	0	76606992000	167667070000	0	2013775900	16831582000
2013	163	0	75893200000	168380870000	0	2006042300	16839316000
2013	164	0	76007099000	168266970000	0	1998430700	16846927000
2013	165	0	75156762000	169117300000	0	1788864100	17056494000
2013	166	0	75349968000	168924100000	0	1960748700	16884609000
2013	167	0	76293094000	167980970000	0	2203724400	16641634000
2013	168	0	74843293000	169430770000	0	2312410700	16532947000
2013	169	0	73855941000	170418130000	0	2455089900	16390268000
2013	170	0	73921001000	170353070000	0	2737332800	16108025000
2013	171	0	73288156000	170985910000	0	2793930600	16051427000
2013	172	0	73029694000	171244370000	0	2679836600	16165521000
2013	173	0	73183195000	171090870000	0	2778180000	16067178000
2013	174	0	74397778000	169876290000	0	3041385300	15803973000
2013	175	0	74723439000	169550630000	0	3415415100	15429943000
2013	176	0	73382682000	170891380000	0	3200729100	15644629000
2013	177	0	72539733000	171734330000	0	2976089000	15869269000
2013	178	0	71268504000	173005560000	0	2337210000	16508148000
2013	179	0	70090863000	174183200000	0	1613286600	17232071000
2013	180	0	69493093000	174780970000	0	1123277800	17722080000
2013	181	0	69726159000	174547910000	0	1267363700	17577994000
2013	182	0	72271985000	172002080000	0	1660034400	17185324000
2013	183	0	71885825000	172388240000	0	1654185400	17191172000
2013	184	0	72188083000	172085980000	0	1667640000	17177718000
2013	185	0	71582925000	172691140000	0	1743297600	17102060000
2013	186	0	70572715000	173701350000	0	1586078000	17259280000
2013	187	0	72219309000	172054760000	0	1813023600	17032334000
2013	188	0	74435639000	169838430000	0	1933474600	16911883000
2013	189	0	73937044000	170337020000	0	1696575000	17148783000
2013	190	0	74205844000	170068220000	0	1714062300	17131296000
2013	191	0	73663549000	170610520000	0	1834660000	17010698000
2013	192	0	73742924000	170531140000	0	2361396400	16483961000
2013	193	0	72106621000	172167450000	0	2315065300	16530293000
2013	194	0	69952466000	174321600000	0	2254155300	16591203000
2013	195	0	70678067000	173596000000	0	2444387600	16400970000
2013	196	0	71985337000	172288730000	0	3019794800	15825563000
2013	197	0	73248817000	171025250000	0	3607575800	15237782000
2013	198	0	72991343000	171282720000	0	3884535000	14960823000
2013	199	0	70355467000	173918600000	0	3933860400	14911497000
2013	200	0	68401832000	175872230000	0	4066097500	14779260000
2013	201	0	68184024000	176090040000	0	4253523000	14591835000
2013	202	0	71242371000	173031690000	0	4548360100	14296998000
2013	203	0	72081309000	172192760000	0	4515011300	14330347000
2013	204	0	71923905000	172350160000	0	4528071200	14317287000
2013	205	0	71499631000	172774440000	0	4792890800	14052467000
2013	206	0	70812283000	173461780000	0	4784613300	14060745000
2013	207	0	71788794000	172485270000	0	4940450500	13904907000
2013	208	0	72113373000	172160690000	0	5068068300	13777290000
2013	209	0	72787398000	171486670000	0	5318517100	13526841000
2013	210	0	72262235000	172011830000	0	5443566500	13401791000
2013	211	0	71956337000	172317730000	0	5655777400	13189580000
2013	212	0	73275963000	170998100000	0	6070851300	12774507000
2013	213	0	75566805000	168707260000	0	6724854400	12120504000
2013	214	0	78158321000	166115740000	0	7263745900	11581612000
2013	215	0	77635033000	166639030000	0	6881326800	11964031000
2013	216	0	76623024000	167651040000	0	6388841700	12456516000
2013	217	0	79101837000	165172230000	0	6651313500	12194044000
2013	218	0	81345888000	162928180000	0	7242003400	11603354000
2013	219	0	82750036000	161524030000	0	7495158800	11350199000
2013	220	0	83126100000	161147970000	0	7728773800	11116584000
2013	221	0	85665202000	158608860000	0	8384881100	10460477000
2013	222	0	86013700000	158260370000	0	8459240000	10386118000
2013	223	0	85885355000	158388710000	0	8252192900	10593165000
2013	224	0	86390875000	157883190000	0	7916329600	10929028000
2013	225	0	86281112000	157992950000	0	7606469000	11238889000
2013	226	0	86862245000	157411820000	0	7366430300	11478928000
2013	227	0	88275770000	155998300000	0	7493890600	11351467000
2013	228	0	88896135000	155377930000	0	7486873200	11358485000
2013	229	0	90742681000	153531390000	0	7872958900	10972399000
2013	230	0	92942757000	151331310000	0	8375214100	10470144000
2013	231	0	93246117000	151027950000	0	8455362800	10389995000
2013	232	0	94842424000	149431640000	0	8941769300	9903588600
2013	233	0	94917218000	149356850000	0	9105597500	9739760400
2013	234	0	94888288000	149385780000	0	8809205100	10036153000
2013	235	0	95575848000	148698220000	0	8851214500	9994143400
2013	236	0	96923665000	147350400000	0	9089845100	9755512800
2013	237	0	96916555000	147357510000	0	9087153600	9758204300
2013	238	0	97181358000	147092710000	0	8882192700	9963165200
2013	239	0	98445078000	145828990000	0	9013192900	9832165000
2013	240	0	100477580000	143796490000	0	9191303400	9654054500
2013	241	0	101985450000	142288620000	0	9441441200	9403916700
2013	242	0	103637700000	140636370000	0	9900965300	8944392600
2013	243	0	103471130000	140802940000	0	10095832000	8749526400
2013	244	0	102962870000	141311200000	0	9776197000	9069160900
2013	245	0	102810280000	141463790000	0	8994507000	9850850900
2013	246	0	104607360000	139666710000	0	8814753300	10030605000
2013	247	0	108916280000	135357780000	0	9233319800	9612038100
2013	248	0	108734470000	135539590000	0	8973827800	9871530100
2013	249	0	107972290000	136301780000	0	8766197200	10079161000
2013	250	0	108197020000	136077040000	0	8845451000	9999906900
2013	251	0	107616670000	136657390000	0	8972049900	9873308000
2013	252	0	107806200000	136467860000	0	9344225100	9501132800
2013	253	0	109492920000	134781150000	0	10167680000	8677678100
2013	254	0	110878810000	133395250000	0	10756474000	8088883500
2013	255	0	110985660000	133288410000	0	10991547000	7853810600
2013	256	0	113121080000	131152990000	0	10907020000	7938337600
2013	257	0	114007660000	130266400000	0	10548549000	8296809300
2013	258	0	113140290000	131133780000	0	9978663400	8866694500
2013	259	0	111844920000	132429150000	0	9593952000	9251405900
2013	260	0	112462080000	131811990000	0	9849596700	8995761100
2013	261	0	112988640000	131285420000	0	10218309000	8627049200
2013	262	0	112857080000	131416980000	0	10305866000	8539491700
2013	263	0	114122550000	130151520000	0	10525219000	8320138900
2013	264	0	114490100000	129783970000	0	10539831000	8305527300
2013	265	0	114405170000	129868900000	0	10253179000	8592178900
2013	266	0	114130530000	130143540000	0	9798876600	9046481300
2013	267	0	112882780000	131391290000	0	9294494000	9550863900
2013	268	0	111573730000	132700330000	0	8981197900	9864160000
2013	269	0	111325290000	132948770000	0	8991431400	9853926400
2013	270	0	111982150000	132291910000	0	8990869300	9854488600
2013	271	34940050	113840460000	130398670000	0	8917546700	9927811200
2013	272	146056360	116488900000	127639110000	0	8729107300	10116251000
2013	273	116984550	115970290000	128186790000	0	8307532600	10537825000
2013	274	156555520	116396880000	127720630000	0	8069662300	10775696000
2013	275	37429194	114548850000	129687790000	0	7898318100	10947040000
2013	276	4.64276e+06	114699950000	129569480000	0	8321054300	10524304000
2013	277	88030404	118271700000	125914330000	0	9446733900	9398624000
2013	278	188350040	121003020000	123082700000	0	10279715000	8565642600
2013	279	407240530	125625960000	118240860000	0	10761456000	8083901900
2013	280	3113452100	126146710000	115013910000	0	10595425000	8249933000
2013	281	8416775600	121577370000	114279920000	128738150	10015893000	8700726600
2013	282	10664340000	120651360000	112958370000	510028590	10010137000	8325192700
2013	283	9224856200	122960540000	112088670000	827157750	10301131000	7717068700
2013	284	9814945700	122030810000	112428310000	1428410800	9983752600	7433194500
2013	285	15763965000	115675020000	112835080000	2375805300	9208506300	7261046300
2013	286	18722122000	112533620000	113018330000	2988422300	8809469400	7047466100
2013	287	16963132000	112193540000	115117400000	3104057000	8432039800	7309261100
2013	288	18532570000	116194670000	109546830000	3695000600	8637688000	6512669300
2013	289	21673096000	112172290000	110428680000	3932602500	8153516900	6759238500
2013	290	24188704000	107990160000	112095200000	4984940300	7099166500	6761251100
2013	291	28796785000	106344200000	109133090000	6086660800	6508431800	6250265300
2013	292	32458430000	104191120000	107624510000	5818017900	6851984200	6175355800
2013	293	32929959000	101261530000	110082580000	5355838900	6701003000	6788516000
2013	294	32698586000	100240500000	111334980000	5079313800	6782699600	6983344500
2013	295	33413954000	98140077000	112720030000	4813961700	6834196900	7197199300
2013	296	33666728000	97742096000	112865240000	4690121200	7012672200	7142564400
2013	297	37036108000	96219062000	111018900000	5570640100	6907808000	6366909700
2013	298	39537810000	92587472000	112148780000	6682243700	5752909300	6410204900
2013	299	41639183000	88870039000	113764840000	7227912000	4949239600	6668206300
2013	300	42141893000	86319576000	115812600000	7189117100	4537259200	7118981600
2013	301	41647735000	86178804000	116447530000	6850138400	4763372500	7231847000
2013	302	40699651000	90768480000	112805940000	7044852600	6372782900	5427722300
2013	303	41468522000	94582660000	108222880000	7683502000	6630787400	4531068500
2013	304	43191079000	93194623000	107888360000	8077401100	6121686400	4646270400
2013	305	43256054000	92521992000	108496020000	7455566300	6347471800	5042319700
2013	306	44578564000	90696099000	108999400000	7325354200	6089510800	5430492900
2013	307	46618697000	88722522000	108932850000	8170073700	5399172600	5276111600
2013	308	48010749000	89187845000	107075470000	9475789100	4999356600	4370212200
2013	309	49174238000	90486355000	104613470000	10171880000	4780731700	3892746200
2013	310	54552342000	85480056000	104241670000	10024459000	4960407000	3860492200
2013	311	63164796000	74508270000	106601000000	10526902000	4445183300	3873272300
2013	312	70513213000	68126448000	105634400000	12351088000	3443506800	3050762900
2013	313	71763595000	65855742000	106654730000	13029281000	2713680700	3102395900
2013	314	71192734000	65835679000	107245650000	13174291000	2427258500	3243807900
2013	315	74967706000	63053710000	106252650000	14060039000	2065399300	2719919600
2013	316	80150864000	57383446000	106739760000	14315025000	1675790500	2854542800
2013	317	87109099000	51810584000	105354380000	14594904000	1476681200	2773772400
2013	318	89691562000	48691848000	105890660000	14985266000	974769400	2885322900
2013	319	89296184000	47508965000	107468920000	14598577000	684714940	3562065700
2013	320	97461706000	40784983000	106027380000	14874695000	810692730	3159969900
2013	321	103717970000	33574799000	106981300000	14143929000	532564420	4168864000
2013	322	102800500000	31741630000	109731940000	12640326000	232308380	5972723300
2013	323	100357800000	32216996000	111699270000	11172977000	185097360	7487283300
2013	324	99109955000	33823608000	111340500000	10497054000	336338970	8011965200
2013	325	97190493000	34305230000	112778340000	10078956000	592888980	8173512700
2013	326	93498873000	35766453000	115008740000	9633999400	866114520	8345244000
2013	327	91894821000	42187536000	110191710000	10174869000	1395061600	7275426800
2013	328	111380740000	32798024000	100095310000	12338898000	1811223300	4695236600
2013	329	117287920000	31625094000	95361050000	12855331000	1484852600	4505173800
2013	330	115147340000	31665554000	97461171000	12250078000	1263132500	5332147700
2013	331	114632470000	32723535000	96918056000	11695782000	1765519000	5384056500
2013	332	116509420000	33910309000	93854333000	11525493000	1915050700	5404814100
2013	333	118688840000	32390774000	93194448000	11371104000	1086156600	6388097100
2013	334	120867860000	29782282000	93623920000	10289441000	526444700	8029471900
2013	335	125129460000	26747321000	92397286000	10274029000	574558350	7996770700
2013	336	123850440000	25817655000	94605966000	9808533000	206583080	8830241800
2013	337	122068570000	26443138000	95762356000	9449009400	181728360	9214620200
2013	338	124985430000	27504949000	91783686000	9473431200	238684660	9133242100
2013	339	127982970000	27727666000	88563429000	9635011700	73870366	9136475800
2013	340	134228100000	27494515000	82551448000	10441355000	272511490	8131491000
2013	341	133462160000	27288439000	83523468000	10310429000	126327630	8408601400
2013	342	129750710000	27830076000	86693277000	10217292000	103457970	8524608100
2013	343	122937780000	29496371000	91839917000	10134522000	37983476	8672852000
2013	344	116402590000	31319856000	96551620000	9734281300	113951900	8997124700
2013	345	116001120000	33250176000	95022768000	10174579000	296472070	8374307100
2013	346	122361300000	32893019000	89019748000	11114448000	448200750	7282709200
2013	347	123524500000	31808946000	88940623000	11285085000	504583110	7055689900
2013	348	118945360000	30877714000	94450996000	10959452000	345203280	7540702800
2013	349	110885170000	33151604000	100237290000	9438264500	670854570	8736238800
2013	350	111385390000	33884652000	99004026000	9063599900	1189549300	8592208700
2013	351	111325320000	34905383000	98043360000	8374891000	2083131100	8387335700
2013	352	108394980000	34414823000	101464260000	7967333300	2596981200	8281043400
2013	353	103893630000	38165552000	102214880000	7218119800	3117510800	8509727300
2013	354	99878893000	41642185000	102752990000	7198677100	3245475700	8401205100
2013	355	96673520000	45253085000	102347460000	7248290800	3528971800	8068095300
2013	356	95878945000	45928411000	102466710000	7320330100	3726337200	7798690600
2013	357	99849698000	42338791000	102085580000	7387954400	3915456300	7541947200
2013	358	110171820000	36666663000	97435578000	7525211500	5342377700	5977768700
2013	359	115850310000	33558420000	94865337000	8287062400	5274284300	5284011200
2013	360	118524940000	31954407000	93794719000	8793906700	5133979100	4917472100
2013	361	118541040000	33371461000	92361566000	9237805100	5095983400	4511569300
2013	362	118005110000	35534453000	90734498000	9926643400	4751040100	4167674400
2013	363	118766850000	37521218000	87985994000	11324333000	4081898000	3439126900
2013	364	117798460000	40053798000	86421813000	12093941000	3780556100	2970861300
2013	365	115753510000	40252132000	88268425000	12294602000	3130107600	3420648200
2014	1	107874460000	41208413000	95191190000	7298020200	1272010500	10275327000
2014	2	106717200000	41713555000	95843310000	7132365600	1359784000	10353208000
2014	3	105544290000	43415715000	95314059000	7100229000	1562903000	10182226000
2014	4	105670110000	45760216000	92843736000	7145840100	1917976800	9781541000
2014	5	106350830000	47855601000	90067632000	7223460100	1802079000	9819818800
2014	6	105538180000	49901222000	88834664000	6904931100	1643346600	10297080000
2014	7	104229800000	50731937000	89312326000	6746959500	1342834600	10755564000
2014	8	103355240000	50691292000	90227529000	6586740100	1298191000	10960427000
2014	9	102201390000	49683014000	92389658000	6317203300	1560345100	10967809000
2014	10	101920520000	43835874000	98517677000	4527512200	1729256200	12588590000
2014	11	97608412000	41534013000	105131640000	3814954700	1101119100	13929284000
2014	12	91414989000	41060258000	111798820000	3020395400	782333170	15042629000
2014	13	85084080000	40557591000	118632390000	2302471000	911609630	15631277000
2014	14	82078872000	39314706000	122880490000	2669898500	624898940	15550560000
2014	15	80457835000	39707878000	124108350000	2989866900	441239240	15414252000
2014	16	76476468000	42817930000	124979670000	3115635100	558431950	15171291000
2014	17	72556951000	42788209000	128928910000	3131810200	499546130	15214002000
2014	18	70098932000	41465921000	132709210000	3203091800	309704960	15332561000
2014	19	70267446000	40031979000	133974640000	3829442300	167265220	14848650000
2014	20	68137665000	42478362000	133658040000	4236339300	372125450	14236893000
2014	21	66953909000	41563866000	135756290000	4277012800	238134760	14330210000
2014	22	64133346000	42846081000	137294640000	4293787700	291467200	14260103000
2014	23	61144368000	42660539000	140469160000	4281330500	317537140	14246490000
2014	24	58947026000	42713705000	142613330000	4282878500	574218170	13988261000
2014	25	56228848000	44960893000	143084330000	4187433600	967118420	13690806000
2014	26	55926307000	48428208000	139919550000	4529665900	1301801700	13013890000
2014	27	57316369000	49083739000	137873960000	4716178000	1312967100	12816213000
2014	28	58594881000	47859550000	137819640000	4492811300	1621494800	12731052000
2014	29	58963837000	47488194000	137822040000	4323985200	2099825500	12421547000
2014	30	59258772000	46942950000	138072340000	4462103300	1990109500	12393145000
2014	31	59341625000	45934463000	138997980000	4293605800	1608464100	12943288000
2014	32	58487472000	45895265000	139891330000	4100403200	1308361800	13436593000
2014	33	58463639000	47527538000	138282890000	4367348600	1373408700	13104601000
2014	34	59766322000	49170289000	135337460000	4850209000	1822939000	12172210000
2014	35	58491160000	52330989000	133451920000	5177726400	2176366200	11491265000
2014	36	57880521000	52397523000	133996020000	5425652100	1904260100	11515446000
2014	37	58413543000	51563154000	134297370000	5507380500	1772734400	11565243000
2014	38	57270389000	54328147000	132675530000	5312859500	2185294000	11347204000
2014	39	57331527000	54173239000	132769300000	5208566200	1916907400	11719884000
2014	40	57350455000	55308304000	131615310000	5334940500	2181903600	11328514000
2014	41	55892430000	58071395000	130310240000	5567654800	2361797400	10915906000
2014	42	53752651000	60605434000	129915980000	5424168100	2605071700	10816118000
2014	43	52302965000	60741516000	131229590000	5296406500	2581282200	10967669000
2014	44	51125495000	62329148000	130819420000	5233866000	2943073100	10668419000
2014	45	51441193000	64398096000	128434780000	5273371000	3299773600	10272213000
2014	46	51979461000	66234979000	126059630000	5398448300	3434121400	10012788000
2014	47	51767540000	67331134000	125175390000	5272972500	3410589200	10161796000
2014	48	52189613000	68546408000	123538040000	5358409000	3484355000	10002594000
2014	49	54025829000	70825047000	119423190000	5488551100	3970305200	9386501600
2014	50	55220975000	71110720000	117942370000	5546835500	3950813100	9347709400
2014	51	54895863000	70493753000	118884450000	5397008300	4231619600	9216730000
2014	52	54800457000	69962190000	119511420000	5378521000	3863923300	9602913700
2014	53	55059401000	68900595000	120314070000	5788689400	3297494100	9759174300
2014	54	57224321000	71602416000	115447330000	6326900900	3469099400	9049357600
2014	55	60674576000	75889800000	107709690000	6862761600	4115903800	7866692500
2014	56	61960765000	78361134000	103952170000	6979081900	4235337400	7630938500
2014	57	63546289000	76143539000	104584240000	7135840000	3529604600	8179913200
2014	58	66348861000	70708076000	107217130000	7320614800	2481322600	9043420500
2014	59	70091485000	68787458000	105395120000	7825154200	2023303100	8996900600
2014	60	70194088000	70952611000	103127370000	7754565100	2023334600	9067458200
2014	61	68768610000	74050583000	101454870000	7617578100	1729750700	9498029200
2014	62	69233546000	77459183000	97581337000	7733134900	1537720700	9574502400
2014	63	71803845000	76012534000	96457686000	7929660100	1528106600	9387591100
2014	64	72333181000	73765994000	98174891000	7587985200	1378685800	9878686900
2014	65	72079235000	73188190000	99006642000	7034201300	1201118600	10610038000
2014	66	70104187000	75635965000	98533914000	6442891700	1490069200	10912397000
2014	67	68673062000	77762990000	97838014000	6231890300	1553470500	11059997000
2014	68	68598658000	76858260000	98817148000	6116941600	1413242300	11315174000
2014	69	68857487000	75636405000	99780175000	5972175200	1110432300	11762750000
2014	70	70807968000	74728121000	98737976000	5877672900	1222244000	11745441000
2014	71	74155338000	75226149000	94892579000	6239481500	1452517600	11153359000
2014	72	75980265000	74564290000	93729510000	6419206600	1310361900	11115789000
2014	73	79535874000	73749210000	90988981000	6560327900	1410251700	10874778000
2014	74	83523189000	73898551000	86852326000	6812612200	1713506400	10319239000
2014	75	85137684000	72619574000	86516808000	6978311200	1554066300	10312980000
2014	76	87789027000	72058951000	84426088000	7448544200	1840597100	9556216600
2014	77	93816888000	67626981000	82830197000	8207138000	1649839100	8988380800
2014	78	93492282000	65860023000	84921761000	7884539500	1235332000	9725486400
2014	79	91932314000	65308947000	87032806000	7575442700	966052550	10303863000
2014	80	91260827000	65965480000	87047759000	7130680400	846039890	10868638000
2014	81	94417225000	66512691000	83344150000	7053150500	996462190	10795745000
2014	82	94121813000	67189540000	82962713000	6891288900	1261916400	10692153000
2014	83	91339326000	67911526000	85023213000	6788368700	1501821800	10555167000
2014	84	88738308000	68180854000	87354904000	6690190000	1438202900	10716965000
2014	85	89082312000	69746627000	85445127000	6667822500	1579644200	10597891000
2014	86	88493598000	70426164000	85354303000	6531198400	1526233100	10787926000
2014	87	88650712000	67233223000	88390132000	6200731200	1162211800	11482415000
2014	88	95351273000	63502859000	85419934000	6756469300	1131071100	10957818000
2014	89	94652591000	63199946000	86421528000	6970658100	1083826800	10790873000
2014	90	91966234000	62600163000	89707669000	6850744600	865899610	11128714000
2014	91	89782649000	62343152000	92148265000	6582887900	798650100	11463820000
2014	92	91184096000	62394084000	90695886000	6522182800	969114580	11354060000
2014	93	89741334000	61530626000	93002107000	6116272900	1050643200	11678442000
2014	94	87121453000	61926812000	95225802000	5696533100	1066750300	12082075000
2014	95	87247343000	61034594000	95992129000	5494664500	1465074900	11885618000
2014	96	86559079000	59668050000	98046938000	5310185600	1413492800	12121679000
2014	97	86326017000	58655955000	99292094000	5143089600	1386856100	12315412000
2014	98	84728507000	57651030000	101894530000	4886079200	1149298400	12809980000
2014	99	80558887000	59518747000	104196430000	4703181900	986493130	13155683000
2014	100	79098836000	60351209000	104824020000	4674736700	917041040	13253580000
2014	101	84929577000	58915684000	100428800000	4990702500	1114659600	12739996000
2014	102	86453292000	57740708000	100080070000	4996693500	1195628000	12653036000
2014	103	86713516000	56324986000	101235560000	4998892900	1074009400	12772456000
2014	104	88558839000	54485197000	101230030000	4921341100	1209007500	12715009000
2014	105	87041325000	52961618000	104271120000	4707833800	1042363200	13095161000
2014	106	83824783000	53502847000	106946440000	4204359900	1671511100	12969487000
2014	107	93008281000	51887141000	99378644000	5375704300	1702623700	11767030000
2014	108	97609633000	48706241000	97958192000	4981894900	1753351000	12110112000
2014	109	96290067000	49413614000	98570385000	4484263000	1697542900	12663552000
2014	110	94508406000	49352120000	100413540000	4165784100	1449450200	13230124000
2014	111	91949757000	48774149000	103550160000	4132952700	1096741400	13615664000
2014	112	92242466000	48988934000	103042670000	4111836100	1356551300	13376971000
2014	113	89832651000	48251233000	106190180000	4093032500	1149896900	13602429000
2014	114	87635194000	49456216000	107182660000	4159604100	1153142800	13532611000
2014	115	86743369000	50054225000	107476470000	4354900900	987506080	13502951000
2014	116	87032509000	50225198000	107016360000	4260134300	964098350	13621125000
2014	117	88303987000	49448755000	106521320000	4378130300	897680300	13569547000
2014	118	91735732000	48675295000	103863040000	4653809400	1093989000	13097559000
2014	119	94072798000	48226676000	101974590000	4942935000	1294505500	12607917000
2014	120	94382124000	49040690000	100851250000	5272255700	1362988600	12210114000
2014	121	94348176000	49280273000	100645620000	5707975800	1385094700	11752287000
2014	122	93292721000	49883539000	101097810000	5765708400	1314999500	11764650000
2014	123	91708039000	50224467000	102341560000	5603833900	1430892200	11810632000
2014	124	88493562000	51110651000	104669850000	5460103600	1462745700	11922509000
2014	125	84950040000	51154293000	108169730000	5098315600	1665523500	12081519000
2014	126	80169891000	52221105000	111883070000	4605099700	1532881300	12707377000
2014	127	73556721000	53490938000	117226410000	4274944600	806367870	13764045000
2014	128	69949360000	52913197000	121411510000	3507147100	554861670	14783349000
2014	129	67368552000	53625124000	123280390000	3457112100	455575050	14932671000
2014	130	63857790000	55794685000	124621590000	3348159400	652651060	14844547000
2014	131	68778654000	52181360000	123314050000	3610186700	390131500	14845040000
2014	132	73399911000	48753172000	122120980000	3537432700	367719270	14940206000
2014	133	76416249000	47822140000	120035680000	3862548900	487257600	14495551000
2014	134	77019412000	46872540000	120382110000	4046222400	468229920	14330906000
2014	135	75083626000	47389473000	121800970000	4006033500	798432910	14040891000
2014	136	71615829000	48782088000	123876150000	3873587700	945431580	14026339000
2014	137	68404663000	49803896000	126065510000	3751335300	1118272800	13975750000
2014	138	65623936000	51267748000	127382380000	3703988400	1330001800	13811368000
2014	139	60758341000	53656909000	129858820000	3570854900	1343931300	13930572000
2014	140	52418775000	58946966000	132908330000	3207393500	1662161600	13975803000
2014	141	58328650000	53312540000	132632880000	3805558800	974023750	14065775000
2014	142	61644065000	50480245000	132149760000	3605784700	910535580	14329038000
2014	143	52758870000	54762111000	136753080000	3116096000	1280146800	14449115000
2014	144	29936058000	74610286000	139727720000	2700618100	1592358400	14552381000
2014	145	6569066000	97563125000	140141880000	815916860	3637989300	14391452000
2014	146	4327891400	96454826000	143491350000	0	4683373000	14161985000
2014	147	8242070100	86430937000	149601060000	1179281500	2813989400	14852087000
2014	148	13603540000	76060574000	154609950000	1126059500	2056128900	15663170000
2014	149	7616660000	79242618000	157414790000	779712080	2257756400	15807889000
2014	150	6006322800	78624306000	159643440000	704968260	2177695800	15962694000
2014	151	2343779800	81920053000	160010230000	151235300	3105200000	15588923000
2014	152	285923470	84004832000	159983310000	43677001	3431943300	15369738000
2014	153	44902731	83762192000	160466970000	0	3458877500	15386480000
2014	154	0	83507674000	160766390000	0	3526106100	15319252000
2014	155	0	82833313000	161440750000	0	3339719400	15505638000
2014	156	0	83355248000	160918820000	0	3315350900	15530007000
2014	157	0	82627538000	161646530000	0	3062409700	15782948000
2014	158	0	83415847000	160858220000	0	3112893800	15732464000
2014	159	0	83012394000	161261670000	0	3195620800	15649737000
2014	160	0	82320701000	161953360000	0	3243664900	15601693000
2014	161	0	83102667000	161171400000	0	3639855600	15205502000
2014	162	0	83031341000	161242720000	0	3619934800	15225423000
2014	163	0	82921286000	161352780000	0	3681287300	15164071000
2014	164	0	83373772000	160900290000	0	3847215600	14998142000
2014	165	0	83351463000	160922600000	0	3795110400	15050247000
2014	166	0	84136397000	160137670000	0	3915810100	14929548000
2014	167	866136	84726721000	159546480000	0	4060334500	14785023000
2014	168	0	84564276000	159709790000	0	3990076900	14855281000
2014	169	0	86292383000	157981680000	0	4133425300	14711933000
2014	170	0	88036351000	156237720000	0	4265268900	14580089000
2014	171	0	87798431000	156475630000	0	3864885100	14980473000
2014	172	0	86759965000	157514100000	0	3441583400	15403774000
2014	173	0	85599622000	158674440000	0	3210328200	15635030000
2014	174	0	84503666000	159770400000	0	2902914000	15942444000
2014	175	0	84555244000	159718820000	0	2836013000	16009345000
2014	176	0	83605814000	160668250000	0	2628199000	16217159000
2014	177	0	83035167000	161238900000	0	2592162400	16253196000
2014	178	0	82396901000	161877160000	0	2853129800	15992228000
2014	179	0	82194832000	162079230000	0	3165079600	15680278000
2014	180	0	82643325000	161630740000	0	3751160100	15094198000
2014	181	0	82834550000	161439520000	0	4071805200	14773553000
2014	182	0	83294984000	160979080000	0	4125253000	14720105000
2014	183	0	82305707000	161968360000	0	3804718200	15040640000
2014	184	0	83535622000	160738440000	0	4153549300	14691809000
2014	185	0	83329744000	160944320000	0	4121921100	14723437000
2014	186	0	85084600000	159189470000	0	4426812800	14418545000
2014	187	0	85466064000	158808000000	0	4438124200	14407234000
2014	188	0	84661542000	159612520000	0	4403386300	14441972000
2014	189	0	84120107000	160153960000	0	4299440400	14545917000
2014	190	0	86032871000	158241190000	0	4523079400	14322278000
2014	191	0	85132015000	159142050000	0	4322422000	14522936000
2014	192	0	84611952000	159662110000	0	4291542500	14553815000
2014	193	0	85499997000	158774070000	0	4429460300	14415898000
2014	194	0	84099405000	160174660000	0	4305569900	14539788000
2014	195	0	82791229000	161482840000	0	4028445900	14816912000
2014	196	0	82664481000	161609590000	0	3877540700	14967817000
2014	197	0	84344180000	159929890000	0	4074869400	14770488000
2014	198	0	84752465000	159521600000	0	4335794800	14509563000
2014	199	0	84387050000	159887020000	0	4345265900	14500092000
2014	200	0	84277316000	159996750000	0	4333150400	14512207000
2014	201	0	83716086000	160557980000	0	4215022400	14630336000
2014	202	0	83304293000	160969770000	0	4088875800	14756482000
2014	203	0	83068105000	161205960000	0	4160654000	14684704000
2014	204	0	83572106000	160701960000	0	4636816500	14208541000
2014	205	0	83277502000	160996560000	0	4690627500	14154730000
2014	206	0	83416758000	160857310000	0	4827830700	14017527000
2014	207	0	82770370000	161503700000	0	4800783000	14044575000
2014	208	0	82921001000	161353060000	0	4612315500	14233042000
2014	209	0	82064677000	162209390000	0	4448972000	14396386000
2014	210	0	82542285000	161731780000	0	4932162700	13913195000
2014	211	0	84825944000	159448120000	0	5421497700	13423860000
2014	212	0	85576777000	158697290000	0	4949376800	13895981000
2014	213	0	86121091000	158152970000	0	4549688200	14295670000
2014	214	0	87807426000	156466640000	0	4324681400	14520677000
2014	215	0	88750599000	155523470000	0	4328146200	14517212000
2014	216	0	87861028000	156413040000	0	4159280100	14686078000
2014	217	0	88350668000	155923400000	0	4222816300	14622542000
2014	218	0	88089697000	156184370000	0	3970694100	14874664000
2014	219	0	88247618000	156026450000	0	4147043300	14698315000
2014	220	0	88381942000	155892120000	0	4280694500	14564663000
2014	221	0	88121980000	156152090000	0	4434686200	14410672000
2014	222	0	87772534000	156501530000	0	4435443300	14409915000
2014	223	0	87455764000	156818300000	0	4580241200	14265117000
2014	224	0	87462392000	156811670000	0	4506567100	14338791000
2014	225	0	87943020000	156331050000	0	4538547500	14306810000
2014	226	0	88393719000	155880350000	0	4612646400	14232711000
2014	227	0	89094626000	155179440000	0	4736680900	14108677000
2014	228	0	90245010000	154029060000	0	4730909600	14114448000
2014	229	0	91441614000	152832450000	0	4770076800	14075281000
2014	230	0	92018383000	152255680000	0	4525443600	14319914000
2014	231	0	92442804000	151831260000	0	4375722600	14469635000
2014	232	0	93990769000	150283300000	0	4436140500	14409217000
2014	233	0	94357629000	149916440000	0	4375713700	14469644000
2014	234	0	94648038000	149626030000	0	4442021400	14403336000
2014	235	0	95041106000	149232960000	0	4391886500	14453471000
2014	236	0	95051128000	149222940000	0	4257791600	14587566000
2014	237	0	94932334000	149341730000	0	4292958500	14552399000
2014	238	0	95617983000	148656080000	0	4443765500	14401592000
2014	239	0	96052980000	148221090000	0	4653792600	14191565000
2014	240	0	96145474000	148128590000	0	5017628600	13827729000
2014	241	0	94959074000	149314990000	0	3864825200	14980533000
2014	242	0	93207036000	151067030000	0	3076368200	15768990000
2014	243	0	92138772000	152135290000	0	2681238100	16164120000
2014	244	0	90630739000	153643330000	0	2514117800	16331240000
2014	245	0	90990066000	153284000000	0	2771235800	16074122000
2014	246	0	94257600000	150016470000	0	3056444200	15788914000
2014	247	0	96193779000	148080290000	0	3660517700	15184840000
2014	248	0	96143135000	148130930000	0	3920145100	14925213000
2014	249	0	95381634000	148892430000	0	3892152100	14953206000
2014	250	0	97630575000	146643490000	0	4148665000	14696693000
2014	251	0	96244710000	148029360000	0	4038113600	14807244000
2014	252	0	96195118000	148078950000	0	4070343500	14775014000
2014	253	0	95608571000	148665500000	0	4103637300	14741721000
2014	254	0	94608933000	149665130000	0	3967868500	14877489000
2014	255	0	95836265000	148437800000	0	4086456900	14758901000
2014	256	0	98501571000	145772500000	0	4639615200	14205743000
2014	257	0	97586320000	146687750000	0	4159154900	14686203000
2014	258	0	96071842000	148202220000	0	3881933300	14963425000
2014	259	0	95702727000	148571340000	0	3804736900	15040621000
2014	260	0	94196996000	150077070000	0	3151618500	15693739000
2014	261	0	92953868000	151320200000	0	2648145200	16197213000
2014	262	32627482	91751397000	152490040000	0	2137723400	16707634000
2014	263	102866780	91694543000	152476660000	0	2133005700	16712352000
2014	264	252132950	93441908000	150580020000	24716667	2184497100	16636144000
2014	265	304723380	92958218000	151011120000	35494298	1988372600	16821491000
2014	266	398385240	93442999000	150432680000	58956750	1597878300	17188523000
2014	267	598639300	94505255000	149170170000	42135669	1110734600	17692488000
2014	268	1057729400	93047552000	150168780000	0	516003020	18329355000
2014	269	1027592200	92604106000	150642370000	0	483622380	18361736000
2014	270	806032360	94995546000	148472490000	0	914112250	17931246000
2014	271	864039790	97236928000	146173100000	0	1220388700	17624969000
2014	272	1187193000	97740762000	145346110000	0	1233333600	17612024000
2014	273	2054662000	96334207000	145885200000	0	1131062900	17714295000
2014	274	2908567400	96111437000	145254060000	99972014	1047376500	17698009000
2014	275	4282506000	98103821000	141887740000	389201800	1539836100	16916320000
2014	276	3744320200	98603177000	141926570000	285014870	1919867700	16640475000
2014	277	5295193500	99690660000	139288210000	288239580	2384175600	16172943000
2014	278	6485304200	97923000000	139865760000	372130080	1777864400	16695363000
2014	279	6019498100	96127651000	142126920000	276191600	1213528500	17355638000
2014	280	8220971700	92843604000	143209490000	447105370	1278036900	17120216000
2014	281	10955795000	89369137000	143949130000	711568540	1190794900	16942994000
2014	282	12281175000	87811718000	144181170000	669421670	1274790500	16901146000
2014	283	13481622000	86019431000	144773010000	525516890	1250148200	17069693000
2014	284	14435841000	85630243000	144207980000	501462930	1244346500	17099548000
2014	285	17899186000	82340419000	144034460000	541438320	1116876700	17187043000
2014	286	20614133000	80401680000	143258250000	610972400	1084316700	17150069000
2014	287	23384924000	78283903000	142605240000	911940820	1119160300	16814257000
2014	288	26525733000	75661063000	142087270000	1190653800	1151447900	16503256000
2014	289	29016169000	75524282000	139733610000	1671946500	999950370	16173461000
2014	290	32062943000	77599086000	134612040000	2328234800	809966990	15707156000
2014	291	36459461000	74933790000	132880820000	2745957100	588714690	15510686000
2014	292	38182611000	72439689000	133651770000	2855769700	343867610	15645721000
2014	293	39569632000	71340040000	133364390000	2675086400	419388120	15750883000
2014	294	42470813000	71171356000	130631900000	2260265800	405050970	16180041000
2014	295	44823105000	70529067000	128921890000	2097150600	485295840	16262911000
2014	296	45208387000	71433332000	127632350000	1836188400	643743920	16365426000
2014	297	45741484000	71352702000	127179880000	1618650900	947754610	16278952000
2014	298	45531527000	72042166000	126700370000	1762927200	1253104500	15829326000
2014	299	43784878000	73686308000	126802880000	1795246500	1283095600	15767016000
2014	300	41575442000	76220050000	126478570000	1964744900	1266305400	15614308000
2014	301	41065907000	79264384000	123943770000	2090850600	1532193700	15222314000
2014	302	45635506000	77399154000	121239410000	2136210200	1535065800	15174082000
2014	303	47767508000	75288279000	121218280000	2039899000	1291171400	15514287000
2014	304	47749699000	74520992000	122003380000	1978027400	1134918400	15732412000
2014	305	48595219000	72387422000	123291430000	2172712600	971288310	15701357000
2014	306	49734984000	73633797000	120905290000	2552560000	1040760800	15252037000
2014	307	52873369000	72698376000	118702320000	2914557800	973137630	14957662000
2014	308	55181182000	71415397000	117677490000	2965560700	691120550	15188677000
2014	309	56606284000	69358517000	118309270000	2962706100	522228470	15360423000
2014	310	57114996000	69819820000	117339250000	3247159100	499227830	15098971000
2014	311	58446309000	70494646000	115333110000	3452707700	650206600	14742444000
2014	312	60453541000	74926771000	108893750000	3869483400	1304593700	13671281000
2014	313	70738997000	69427923000	104107150000	4713443700	1401169000	12730745000
2014	314	78175131000	62070302000	104028630000	4916797500	1369913700	12558647000
2014	315	79387814000	58263079000	106623170000	4716645200	1037895000	13090818000
2014	316	80902064000	56022287000	107349710000	4416184500	1020702700	13408471000
2014	317	83070004000	53675868000	107528190000	4165399500	934699570	13745259000
2014	318	83830190000	50749694000	109694180000	3840591300	696080010	14308687000
2014	319	82682025000	47811662000	113780380000	3071101300	565496370	15208760000
2014	320	81806756000	45608412000	116858900000	2744307900	634214900	15466835000
2014	321	80444131000	44129506000	119700430000	2447055300	356748450	16041554000
2014	322	79235730000	42573709000	122464630000	2084352300	431706020	16329300000
2014	323	78094493000	42821873000	123357700000	2295115400	418940320	16131302000
2014	324	76972306000	44024487000	123277270000	2492348300	718158870	15634851000
2014	325	76220887000	45175747000	122877430000	2452822800	566431870	15826103000
2014	326	74120528000	44381870000	125771670000	2169030900	157602640	16518724000
2014	327	69791580000	43990809000	130491680000	1429390200	77286649	17338681000
2014	328	67553481000	42349857000	134370730000	880239220	262310780	17702808000
2014	329	65294902000	42039464000	136939700000	878111460	195992180	17771254000
2014	330	60957488000	45167815000	138148760000	471069110	392532350	17981756000
2014	331	57386605000	47255261000	139632200000	256415120	514246020	18074697000
2014	332	57722483000	44928328000	141623260000	247474580	456824570	18141059000
2014	333	62171026000	41309327000	140793710000	274834280	697705910	17872818000
2014	334	60114863000	42422721000	141736480000	117661000	251509860	18476187000
2014	335	58162932000	44536467000	141574670000	174970880	246587820	18423799000
2014	336	67844055000	38990327000	137439680000	424428410	587892820	17833037000
2014	337	77998254000	35055709000	131220100000	798270560	1300367300	16746720000
2014	338	81346196000	35237689000	127690180000	1102044500	1628191700	16115122000
2014	339	82284136000	36903516000	125086410000	1805661100	1360687200	15679010000
2014	340	85593242000	38195363000	120485460000	2641940500	1311080600	14892337000
2014	341	87319938000	40988496000	115965630000	3331807800	1657102100	13856448000
2014	342	94540563000	43346237000	106387270000	4498793900	1916255600	12430308000
2014	343	96876865000	45638067000	101759130000	4893433800	2006680400	11945244000
2014	344	97182448000	45141245000	101950370000	4887435300	2028164000	11929759000
2014	345	100104670000	45590628000	98578766000	5335220200	2150863400	11359274000
2014	346	109462490000	41696852000	93114723000	6226248100	2924693300	9694416500
2014	347	116432780000	35922772000	91918517000	6383021600	3675431300	8786905000
2014	348	115852820000	33759535000	94661715000	5784082100	3597823300	9463452500
2014	349	116165840000	33228859000	94879362000	5738644900	3044747700	10061965000
2014	350	116375820000	31723255000	96174990000	5851197500	2557534700	10436626000
2014	351	114778760000	28654473000	100840840000	6035586800	2149730900	10660040000
2014	352	112558980000	28596691000	103118400000	6248316700	1630146900	10966894000
2014	353	114747460000	27732091000	101794510000	6880905300	1242020100	10722432000
2014	354	119120700000	25543284000	99610078000	7581999700	1105063600	10158295000
2014	355	117616790000	25982462000	100674820000	7609196400	1204441100	10031720000
2014	356	114235050000	26470586000	103568430000	7435266200	1123832600	10286259000
2014	357	114791300000	27062257000	102420500000	7561324800	1108946300	10175087000
2014	358	118711560000	26008803000	99553703000	8119460600	907509540	9818387800
2014	359	122817900000	26462170000	94993992000	8631346100	1156423800	9057588000
2014	360	123709250000	26581034000	93983778000	8749671600	1356158800	8739527600
2014	361	122151400000	26600006000	95522662000	8590374400	1201860300	9053123200
2014	362	118485260000	26142904000	99645902000	8188454700	791789470	9865113800
2014	363	117285370000	25493873000	101494820000	7608641900	756193610	10480522000
2014	364	116741170000	24778124000	102754780000	7096193000	804868560	10944296000
2014	365	115238170000	27365298000	101670600000	6900903300	860825520	11083629000
2015	1	114498920000	28012155000	101762990000	6750708400	941471460	11153178000
2015	2	112409630000	30024780000	101839650000	6531005000	907934160	11406419000
2015	3	109037260000	31998471000	103238340000	6163600300	897496160	11784261000
2015	4	106863510000	32989704000	104420850000	5790644200	857288040	12197426000
2015	5	103606630000	32624586000	108042850000	5527389700	726586800	12591381000
2015	6	103258940000	32776733000	108238400000	5534274200	1337843100	11973241000
2015	7	99217315000	35604811000	109451940000	5065524700	2377895500	11401938000
2015	8	96116804000	36681159000	111476100000	4895647400	2265147500	11684563000
2015	9	96334811000	37946592000	109992660000	5278360300	2986542400	10580455000
2015	10	92917319000	40895789000	110460960000	5153627000	3434994800	10256736000
2015	11	90060808000	42159872000	112053390000	5295866700	3175586800	10373904000
2015	12	87951746000	41987503000	114334820000	5012856400	2978934500	10853567000
2015	13	86693121000	42747317000	114833630000	5192032300	2752066800	10901259000
2015	14	87277811000	45714105000	111282150000	5237971400	3355272200	10252114000
2015	15	89396058000	46706628000	108171380000	5308153400	3543743300	9993461200
2015	16	90895178000	48510989000	104867900000	5126005600	4319341800	9400010500
2015	17	91062411000	48516763000	104694890000	5055749600	4294635400	9494972900
2015	18	90907179000	45982170000	107384720000	4975628400	4037878300	9831851100
2015	19	92155099000	43562255000	108556710000	4995969300	4876585200	8972803300
2015	20	93089273000	37905719000	113279070000	3999184500	4274479900	10571693000
2015	21	89894088000	38966099000	115413880000	3898373900	3790144800	11156839000
2015	22	86550198000	41021204000	116702660000	3714253700	3738404600	11392700000
2015	23	83794206000	40376099000	120103760000	3351921700	3478384400	12015052000
2015	24	80354757000	43522591000	120396720000	3250813600	3596972100	11997572000
2015	25	78573030000	48421753000	117279280000	3395852600	3930188800	11519317000
2015	26	84211159000	47753254000	112309650000	4042210400	4144474500	10658673000
2015	27	97021017000	46187975000	101065070000	4927291000	4529857300	9388209600
2015	28	100509280000	45814722000	97950068000	5297244500	3938861600	9609251800
2015	29	99634067000	45515207000	99124792000	5595260600	2737663400	10512434000
2015	30	99284169000	48094409000	96895488000	5767313800	3488111100	9589933000
2015	31	97956038000	49554358000	96763671000	5843928700	3605784700	9395644400
2015	32	96604975000	50120114000	97548977000	5932278100	3163332900	9749746900
2015	33	95188003000	50451859000	98634204000	5737227400	3072511600	10035619000
2015	34	92921511000	51788101000	99564454000	5484852200	3428504300	9932001400
2015	35	98342028000	44599849000	101332190000	6114835100	3910416500	8820106400
2015	36	101619100000	36501304000	106153660000	5163762000	4115541400	9566054500
2015	37	106106620000	34148582000	104018860000	5791003800	3633184000	9421170100
2015	38	106838950000	34309480000	103125630000	6233834200	3223308700	9388215000
2015	39	106247600000	33980535000	104045930000	6360904200	2813450800	9671002900
2015	40	102965920000	36542505000	104765640000	6641262500	2518918200	9685177100
2015	41	102311710000	40004065000	101958290000	7100813300	2212398200	9532146400
2015	42	104097330000	40211887000	99964853000	7557671400	2072438200	9215248200
2015	43	108331980000	38797776000	97144312000	7890707900	2001946100	8952703900
2015	44	111516990000	37829590000	94927485000	7921676500	2194884600	8728796800
2015	45	108904270000	40391045000	94978747000	7795884000	2782326200	8267147700
2015	46	108539090000	42095164000	93639815000	7931904100	3492276200	7421177600
2015	47	108015720000	40436745000	95821603000	7536781400	3271706200	8036870300
2015	48	99447665000	41054255000	103772150000	6844555500	3180999100	8819803300
2015	49	103610820000	41288497000	99374746000	7837630000	2668925600	8338802300
2015	50	108605310000	43132424000	92536331000	8573126900	2583429300	7688801700
2015	51	110642170000	44085975000	89545917000	9224353700	2123486300	7497517900
2015	52	113167770000	43988202000	87118099000	9709205800	2028827200	7107325000
2015	53	112887540000	44798294000	86588231000	10036995000	2114510200	6693852900
2015	54	111225760000	45257131000	87791171000	9928594400	1975594300	6941169300
2015	55	109483150000	47815236000	86975681000	9625374500	1998415400	7221567900
2015	56	108965730000	52471506000	82836830000	9626673700	2296669000	6922015200
2015	57	109044830000	49368034000	85861205000	9820600200	1904192200	7120565500
2015	58	103609620000	49088050000	91576397000	9583849900	1729099300	7532408700
2015	59	103896020000	49744155000	90633889000	9446101800	1925751200	7473504900
2015	60	108041930000	47564681000	88667454000	9358982300	1997350500	7489025000
2015	61	107376310000	51757974000	85139778000	9767734900	1980141000	7097481900
2015	62	104732950000	55558556000	83982555000	10022391000	1890865800	6932101500
2015	63	100051390000	57620064000	86602611000	9985223900	1717481500	7142652600
2015	64	94961314000	58668118000	90644635000	9805635200	1324439600	7715283100
2015	65	92272291000	60324274000	91677501000	9914096700	1249459500	7681801700
2015	66	86355149000	64817186000	93101731000	9591194100	1387672000	7866491900
2015	67	87437564000	67720801000	89115701000	9893401500	1629981300	7321975100
2015	68	97712492000	67419643000	79141930000	10349068000	1701513200	6794776400
2015	69	105422610000	61030295000	77821160000	10934752000	1453698000	6456907800
2015	70	104148570000	57501473000	82624022000	11081158000	1292074900	6472125400
2015	71	99131067000	59419922000	85723077000	11257651000	1159815200	6427891500
2015	72	97487829000	64875084000	81911153000	11583246000	1631201600	5630909800
2015	73	91307379000	66811989000	86154698000	11229673000	1786132400	5829552700
2015	74	94674754000	57457195000	92142118000	10683004000	1245779100	6916574600
2015	75	105306480000	41967571000	97000016000	10046766000	690704240	8107887500
2015	76	105197080000	41407660000	97669321000	10148431000	747108230	7949818600
2015	77	101459260000	43627244000	99187560000	10357270000	981982350	7506105100
2015	78	106524490000	44249410000	93500171000	10942717000	1544578400	6358062000
2015	79	108124340000	44649143000	91500586000	11311650000	1809745500	5723962200
2015	80	102096780000	45349867000	96827415000	11078478000	1463413200	6303466600
2015	81	97112297000	49175481000	97986288000	10427499000	1841525000	6576334300
2015	82	96566079000	57701883000	90006104000	11295059000	2094591200	5455708200
2015	83	97799117000	61169557000	85305392000	11671129000	2347706800	4826522100
2015	84	94580311000	61536685000	88157070000	11575780000	2348875400	4920702100
2015	85	91010493000	59363460000	93900112000	11471465000	1750457500	5623435400
2015	86	88049018000	57009681000	99215367000	10933253000	1674097500	6238007000
2015	87	84036340000	56767497000	103470230000	10399817000	1545985600	6899555800
2015	88	83882860000	55128816000	105262390000	10412508000	1045117800	7387731800
2015	89	87797290000	57340217000	99136559000	11144478000	1256601600	6444277900
2015	90	101049550000	58514671000	84709845000	12303593000	1413462900	5128301900
2015	91	109253530000	62495102000	72525432000	13223022000	2767828100	2854508100
2015	92	116957210000	58897559000	68419296000	13876434000	2901449800	2067474100
2015	93	117094140000	56483526000	70696400000	13873473000	2893483300	2078401500
2015	94	109403570000	56805435000	78065063000	13527478000	2750388100	2567491800
2015	95	103274760000	56408871000	84590431000	12515620000	2840069600	3489668100
2015	96	100810080000	55862505000	87601479000	11652879000	2949760100	4242718400
2015	97	97437154000	56006361000	90830552000	11350408000	2674231200	4820718800
2015	98	94163633000	57136517000	92973916000	11332668000	2621083800	4891606100
2015	99	92413778000	60926635000	90933652000	11816881000	2767189000	4261287800
2015	100	90312817000	65822855000	88138394000	12383206000	2753974800	3708177100
2015	101	90300934000	66866494000	87106638000	12776896000	2749767900	3318694400
2015	102	88166370000	68718678000	87389019000	12763936000	2891584700	3189837100
2015	103	87110968000	69571734000	87591364000	12621961000	2946948600	3276448100
2015	104	83192168000	70252677000	90829221000	11926629000	3215848200	3702881100
2015	105	79634121000	70687079000	93952866000	11504833000	3247629700	4092895200
2015	106	75290270000	72211328000	96772469000	11081113000	3299014600	4465230100
2015	107	73295978000	72139468000	98838621000	10692304000	3098134400	5054919500
2015	108	72488414000	70220707000	101564940000	10700143000	2600799500	5544415400
2015	109	71418974000	71181184000	101673910000	10879635000	2413957200	5551765700
2015	110	73203209000	66840117000	104230740000	11039497000	1686821500	6119039200
2015	111	72340300000	66901290000	105032480000	11252386000	1281506100	6311466200
2015	112	73657935000	72121044000	98495087000	11884890000	1354112300	5606355800
2015	113	82765582000	69530748000	91977735000	12638985000	1403522900	4802849700
2015	114	90289431000	65576214000	88408421000	13579056000	1263691200	4002610400
2015	115	90450137000	68036695000	85787234000	13841384000	1411134700	3592838800
2015	116	89554456000	69119825000	85599785000	14190474000	1404284700	3250598800
2015	117	90551361000	68810785000	84911920000	14636283000	1301805100	2907269500
2015	118	91878554000	68253013000	84142499000	14869933000	1224835200	2750589800
2015	119	90979218000	67860042000	85434805000	14843770000	1034318300	2967269700
2015	120	87024562000	70662200000	86587304000	14570716000	997808260	3276833600
2015	121	83954803000	72700596000	87618667000	14308152000	1100543000	3436663200
2015	122	79939243000	76740373000	87594450000	14149141000	1178538300	3517678200
2015	123	76637226000	78879091000	88757749000	13932128000	1169605000	3743625000
2015	124	73905541000	79674221000	90694304000	13712447000	1065150900	4067760400
2015	125	72327308000	80435156000	91511602000	13612912000	915568560	4316877700
2015	126	68510875000	84151108000	91612084000	13414818000	885948350	4544591900
2015	127	63893873000	90317504000	90062689000	13384092000	1288566400	4172699900
2015	128	60153435000	94836183000	89284448000	13236898000	1586809000	4021651000
2015	129	60371988000	95635582000	88266496000	13139998000	1894341700	3811018600
2015	130	61380658000	94761733000	88131676000	13070497000	1965820700	3809040600
2015	131	61474894000	94281333000	88517839000	12848959000	2119203600	3877195600
2015	132	59278894000	94040685000	90954487000	12447394000	2297234900	4100729400
2015	133	53649696000	97001336000	93623034000	11655902000	2725330400	4464125600
2015	134	46517179000	99657926000	98098961000	10699040000	3161752400	4984566000
2015	135	38114130000	102743090000	103416850000	9745926800	3422876700	5676554400
2015	136	37225632000	97152353000	109896080000	8814052200	3192910700	6838395000
2015	137	34386652000	95267634000	114619780000	7136634300	3833309100	7875414500
2015	138	29406162000	95046591000	119821310000	5886853500	4592170500	8366334000
2015	139	13691572000	109282420000	121300070000	3472014100	6950839600	8422504200
2015	140	5710192800	115881380000	122682490000	2714487700	7666367000	8464503200
2015	141	4894667300	117050570000	122328830000	2588814100	8125413100	8131130700
2015	142	13354180000	109661270000	121258620000	3807357000	7559075800	7478925100
2015	143	21214760000	103661900000	119397400000	4968195400	6932392900	6944769600
2015	144	20822840000	101638870000	121812360000	4555984700	6905334300	7384038900
2015	145	17318748000	102120920000	124834400000	3567198100	7018614300	8259545400
2015	146	12205212000	105417340000	126651510000	2014582200	8122123900	8708651700
2015	147	5951181400	111213700000	127109190000	599681460	9312062600	8933613800
2015	148	117647280	117737090000	126419330000	0	10222263000	8623095300
2015	149	75399007	118415400000	125783260000	0	9946231700	8899126200
2015	150	35150237	117047890000	127191030000	0	9516838500	9328519400
2015	151	0	116255960000	128018110000	0	9638418400	9206939500
2015	152	0	115949510000	128324560000	0	9665406700	9179951200
2015	153	0	117874250000	126399820000	0	9755895600	9089462200
2015	154	0	119367330000	124906740000	0	10068017000	8777340800
2015	155	1107043400	120901870000	122265160000	94754993	10507882000	8242721300
2015	156	4061526200	119475500000	120737040000	692968880	10373879000	7778510300
2015	157	5219356000	117564330000	121490380000	1003824900	10122804000	7718729300
2015	158	4209554000	115796340000	124268170000	914245940	9396831800	8534280200
2015	159	1434054900	115990690000	126849320000	614926630	9194674000	9035757300
2015	160	367214470	114499790000	129407060000	265165490	9201420200	9378772200
2015	161	44104116	116192830000	128037130000	29425349	10025293000	8790639200
2015	162	812968960	117387950000	126073140000	232204590	9984494200	8628659100
2015	163	1694447700	120362520000	122217100000	534074370	10864454000	7446829500
2015	164	6320734400	121215290000	116738040000	2085040900	10923171000	5837146300
2015	165	7978342800	121288540000	115007190000	2484134900	10925900000	5435322900
2015	166	4690373100	122318210000	117265480000	1509362000	11407125000	5928870500
2015	167	1013945600	121642500000	121617620000	4.3246e+06	12128653000	6712380200
2015	168	0	120292470000	123981600000	0	11511317000	7334040900
2015	169	0	117334500000	126939570000	0	10665958000	8179399400
2015	170	0	115768760000	128505310000	0	10308185000	8537172900
2015	171	0	114572600000	129701470000	0	9978728700	8866629200
2015	172	0	111984030000	132290030000	0	9195840900	9649517000
2015	173	0	110081990000	134192080000	0	8224077100	10621281000
2015	174	0	109245590000	135028480000	0	7875793400	10969564000
2015	175	0	108665550000	135608520000	0	7643215900	11202142000
2015	176	0	106199740000	138074330000	0	6505313600	12340044000
2015	177	0	104253140000	140020930000	0	5681305500	13164052000
2015	178	0	106017160000	138256900000	0	6122383200	12722975000
2015	179	0	110436480000	133837590000	0	7794717600	11050640000
2015	180	0	111935440000	132338630000	0	8162677400	10682681000
2015	181	0	111655360000	132618700000	0	8184375700	10660982000
2015	182	0	111157630000	133116430000	0	8039495300	10805863000
2015	183	0	110295100000	133978970000	0	7682189700	11163168000
2015	184	0	109646040000	134628030000	0	7753605200	11091753000
2015	185	0	109067770000	135206300000	0	7450563100	11394795000
2015	186	0	107372960000	136901110000	0	6984834300	11860524000
2015	187	0	106772290000	137501780000	0	6992555400	11852803000
2015	188	0	108136050000	136138010000	0	7188413400	11656944000
2015	189	0	111108820000	133165240000	0	7529887500	11315470000
2015	190	0	112333420000	131940640000	0	7358520500	11486837000
2015	191	0	112275290000	131998770000	0	7313149700	11532208000
2015	192	0	111946650000	132327410000	0	6896672700	11948685000
2015	193	0	109519510000	134754560000	0	6088671900	12756686000
2015	194	0	106745500000	137528560000	0	5644953000	13200405000
2015	195	0	105859710000	138414360000	0	5660280200	13185078000
2015	196	0	108145990000	136128080000	0	6439791300	12405567000
2015	197	0	110418610000	133855450000	0	7149391300	11695967000
2015	198	0	112957570000	131316500000	0	8147718300	10697640000
2015	199	0	114125530000	130148540000	0	8530886200	10314472000
2015	200	0	114475500000	129798560000	0	8768293500	10077064000
2015	201	0	112794790000	131479280000	0	8655675500	10189682000
2015	202	0	110634180000	133639890000	0	8626583400	10218774000
2015	203	0	109971120000	134302950000	0	8739240000	10106118000
2015	204	0	110922680000	133351390000	0	9094968500	9750389400
2015	205	0	111923350000	132350710000	0	10167427000	8677930600
2015	206	0	113069580000	131204480000	0	10792017000	8053340800
2015	207	0	111781820000	132492250000	0	10607953000	8237405100
2015	208	0	110166420000	134107650000	0	10130314000	8715044300
2015	209	0	111631880000	132642180000	0	9809306900	9036051000
2015	210	0	113864190000	130409870000	0	10040502000	8804855700
2015	211	0	114145360000	130128710000	0	10134152000	8711206100
2015	212	0	114815440000	129458620000	0	10539370000	8305988200
2015	213	0	115859860000	128414210000	0	11060580000	7784777600
2015	214	0	115012650000	129261410000	0	11040541000	7804816500
2015	215	0	112948930000	131325140000	0	10795263000	8050094700
2015	216	0	111189300000	133084770000	0	10534576000	8310782200
2015	217	0	111985390000	132288680000	0	10687655000	8157702900
2015	218	0	112650400000	131623670000	0	10613948000	8231409600
2015	219	0	112349160000	131924900000	0	10460504000	8384853700
2015	220	0	111555270000	132718800000	0	10387218000	8458139700
2015	221	0	111633600000	132640470000	0	10378741000	8466617000
2015	222	0	109966210000	134307850000	0	10227100000	8618258100
2015	223	0	110268130000	134005930000	0	10432068000	8413290100
2015	224	0	110168650000	134105410000	0	10388394000	8456964100
2015	225	0	110356100000	133917960000	0	10319295000	8526063000
2015	226	0	110149630000	134124440000	0	10160541000	8684816800
2015	227	0	109448780000	134825280000	0	9590118100	9255239800
2015	228	0	109854610000	134419460000	0	9335393600	9509964200
2015	229	0	110001620000	134272440000	0	8936638500	9908719400
2015	230	0	109156140000	135117930000	0	8225022700	10620335000
2015	231	0	108832680000	135441390000	0	7605916200	11239442000
2015	232	0	108025070000	136249000000	0	6920808300	11924550000
2015	233	0	106521580000	137752480000	0	6718333800	12127024000
2015	234	0	106065990000	138208080000	0	7068498500	11776859000
2015	235	0	108529740000	135744320000	0	8197826600	10647531000
2015	236	0	107693360000	136580710000	0	8040896400	10804462000
2015	237	0	106472130000	137801940000	0	7928425400	10916933000
2015	238	0	105436360000	138837700000	0	7977774800	10867583000
2015	239	0	103666220000	140607850000	0	7660251700	11185106000
2015	240	0	102659170000	141614900000	0	7222475400	11622883000
2015	241	0	105228450000	139045620000	0	6951454500	11893903000
2015	242	0	107012250000	137261810000	0	6734463300	12110895000
2015	243	0	108280610000	135993460000	0	6325265600	12520092000
2015	244	0	109542530000	134731530000	0	6408554300	12436804000
2015	245	0	108827140000	135446930000	0	6542827200	12302531000
2015	246	0	107443900000	136830170000	0	6302903500	12542454000
2015	247	0	107086170000	137187890000	0	6010320000	12835038000
2015	248	0	106027770000	138246290000	0	5854052600	12991305000
2015	249	0	103949200000	140324870000	0	5657107000	13188251000
2015	250	0	107653040000	136621020000	0	6351213500	12494144000
2015	251	0	110767440000	133506630000	0	6242241200	12603117000
2015	252	0	109736030000	134538030000	0	6032549600	12812808000
2015	253	0	108878940000	135395130000	0	5686087600	13159270000
2015	254	0	109324710000	134949350000	0	5634264700	13211093000
2015	255	0	111272120000	133001940000	0	5950573400	12894785000
2015	256	0	111423980000	132850090000	0	6056017300	12789341000
2015	257	0	110661030000	133613040000	0	6051058400	12794299000
2015	258	0	109852130000	134421930000	0	6264843600	12580514000
2015	259	0	107862860000	136411200000	0	6140161200	12705197000
2015	260	0	106164350000	138109720000	0	5910109200	12935249000
2015	261	0	104425660000	139848400000	0	5739165400	13106192000
2015	262	0	103876340000	140397730000	0	5437565600	13407792000
2015	263	0	102444210000	141829860000	0	4897894000	13947464000
2015	264	0	103802910000	140471150000	0	5300151800	13545206000
2015	265	0	103819430000	140454640000	0	5072184100	13773174000
2015	266	0	102721520000	141552540000	0	4514978800	14330379000
2015	267	0	103528560000	140745500000	0	5062610800	13782747000
2015	268	0	102962770000	141311300000	0	5138486900	13706871000
2015	269	0	101348430000	142925640000	0	5037083100	13808275000
2015	270	0	99856083000	144417980000	0	4916907100	13928451000
2015	271	0	102191140000	142082930000	0	4855546200	13989812000
2015	272	0	102889120000	141384950000	0	4579764400	14265594000
2015	273	0	102157490000	142116580000	0	4843822200	14001536000
2015	274	0	101925790000	142348270000	0	5722214600	13123143000
2015	275	14545989	100032460000	144227060000	0	6052765500	12792592000
2015	276	10711991	97564425000	146698930000	0	5631813700	13213544000
2015	277	117888820	96775189000	147380990000	0	5380249600	13465108000
2015	278	294465820	95592266000	148387330000	0	5308463100	13536895000
2015	279	464409690	96124529000	147685130000	0	5323973800	13521384000
2015	280	575268760	98260132000	145438670000	6.23383e+06	5077528600	13761595000
2015	281	924589900	97275543000	146073930000	58137083	4642945900	14144275000
2015	282	1347664300	96920336000	146006070000	74735792	4295924900	14474697000
2015	283	1358628000	95934349000	146981090000	45788751	3915128200	14884441000
2015	284	1077669100	96397005000	146799390000	0	3902124600	14943233000
2015	285	1332822800	94045205000	148896040000	0	3465850400	15379507000
2015	286	2051518400	90068466000	152154080000	0	2865453400	15979905000
2015	287	2721929700	89728217000	151823920000	0	2588806600	16256551000
2015	288	3901215400	92028584000	148344270000	0	2648434600	16196923000
2015	289	4308012500	89284052000	150682000000	0	2428653800	16416704000
2015	290	6075112200	86060492000	152138460000	18626989	2706002100	16120729000
2015	291	7041615100	82602822000	154629630000	42775920	2350250700	16452331000
2015	292	7110324700	83349191000	153814550000	46981514	2245701100	16552675000
2015	293	8968600500	85013402000	150292060000	92899981	2653814800	16098643000
2015	294	12092857000	82165158000	150016050000	249151970	2715486000	15880720000
2015	295	14771755000	80032644000	149469670000	449991140	2503305300	15892061000
2015	296	16035848000	80135154000	148103060000	761383150	2125474900	15958500000
2015	297	17570505000	79520340000	147183220000	602478700	2028869100	16214010000
2015	298	21642578000	81214606000	141416880000	844499480	2632052200	15368806000
2015	299	30908319000	77768309000	135597440000	2001836200	2526749600	14316772000
2015	300	37664367000	70714364000	135895340000	2108680900	2472740600	14263936000
2015	301	41218769000	66237035000	136818260000	2401239100	2028378200	14415741000
2015	302	42630754000	62688623000	138954690000	2480138200	1691591200	14673628000
2015	303	42865648000	61318665000	140089750000	2076327800	1704457600	15064572000
2015	304	42615694000	61299800000	140358570000	1800390800	2131827800	14913139000
2015	305	40048801000	63421356000	140803910000	1924013300	2000306400	14921038000
2015	306	38239697000	66584426000	139449940000	2208005400	1974575400	14662777000
2015	307	44480476000	62457555000	137336040000	2438375700	2124931500	14282051000
2015	308	50647929000	57068168000	136557970000	2654584600	1864959300	14325814000
2015	309	57611392000	49249826000	137412850000	2523228100	1430029000	14892101000
2015	310	61629822000	42667957000	139976290000	2322313700	800757570	15722287000
2015	311	63300153000	39523633000	141450280000	1996746800	518418760	16330192000
2015	312	62876767000	42438073000	138959230000	1949748200	995767120	15899843000
2015	313	60563355000	46285709000	137425000000	2081584000	1148956100	15614818000
2015	314	57759215000	49426183000	137088670000	2171437900	1113860300	15560060000
2015	315	56336821000	52774961000	135162280000	2403590200	1263463000	15178305000
2015	316	58083527000	54070216000	132120320000	3031587100	1287227700	14526543000
2015	317	61442291000	53138213000	129693560000	3811448900	1116603300	13917306000
2015	318	63699155000	52539884000	128035030000	4368750900	920510230	13556097000
2015	319	64524946000	52822638000	126926480000	4848800200	997783080	12998775000
2015	320	71645584000	50190452000	122438030000	5833855600	1096398800	11915103000
2015	321	79409962000	44919933000	119944170000	5969396400	1581449300	11294512000
2015	322	85188176000	41159345000	117926540000	6054476600	2012345800	10778535000
2015	323	91277930000	36178907000	116817230000	5956174700	2712638800	10176544000
2015	324	93521662000	33633253000	117119150000	5674216000	3488192600	9682949300
2015	325	92529135000	31927006000	119817930000	5307046200	3454451200	10083860000
2015	326	92141229000	29343630000	122789210000	5038417600	3088652600	10718288000
2015	327	92396237000	27691318000	124186510000	4593536200	3302998800	10948823000
2015	328	92606392000	28112538000	123555140000	4561090000	3433037300	10851231000
2015	329	94796925000	30822193000	118654950000	4485471700	3722347100	10637539000
2015	330	96970032000	33721383000	113582650000	4922130200	4477312200	9445915400
2015	331	100087510000	36335386000	107851170000	5739107800	4955675500	8150574500
2015	332	114372480000	30401866000	99499725000	8712762600	3747538100	6385057200
2015	333	123796360000	27181142000	93296562000	9982878100	3392824400	5469655400
2015	334	125914460000	28057608000	90301994000	10056021000	3203187900	5586148600
2015	335	127653630000	30589860000	86030573000	10215481000	3070157700	5559719500
2015	336	125052710000	31636025000	87585335000	9781533900	2909008100	6154815900
2015	337	121740020000	31963809000	90570237000	9187890000	3091509400	6565958500
2015	338	120897730000	32031344000	91344992000	8804644600	3681815800	6358897500
2015	339	120441380000	30932446000	92900240000	8458392000	4218849300	6168116600
2015	340	121683100000	32181444000	90409520000	8657341800	4355583100	5832432900
2015	341	125227520000	34341084000	84705463000	9245177600	4241221900	5358958400
2015	342	126690500000	33404022000	84179544000	9443830400	4075448600	5326078900
2015	343	126042560000	30755775000	87475727000	9316790500	3889787300	5638780100
2015	344	123705170000	28172405000	92396494000	8903351800	3594246700	6347759400
2015	345	126228540000	26524977000	91520552000	8888282500	3606399000	6350676400
2015	346	127774540000	24735726000	91763796000	9139001100	3350890000	6355466800
2015	347	128280040000	22268748000	93725274000	9291314700	2434100100	7119943100
2015	348	130395790000	19743236000	94135042000	9518673800	2230853000	7095831100
2015	349	133011770000	18889915000	92372380000	9869865100	2357207000	6618285800
2015	350	133892320000	18954530000	91427212000	10153319000	2486537600	6205500900
2015	351	135399850000	17414887000	91459332000	10122006000	2392774800	6330577000
2015	352	150192130000	15254543000	78827394000	11670913000	2879705700	4294739600
2015	353	166264940000	13773100000	64236030000	14959557000	1784578700	2101221900
2015	354	169480930000	20019844000	54773292000	14466322000	2253136000	2125900400
2015	355	164747940000	24061045000	55465077000	13971371000	2475050900	2398935600
2015	356	158560490000	26219055000	59494520000	13589138000	2332186800	2924032700
2015	357	154716590000	26991532000	62565939000	13315952000	1971437400	3557968600
2015	358	154567330000	27603019000	62103721000	12897764000	2010625100	3936968400
2015	359	165405640000	25752861000	53115561000	14536083000	2225547900	2083726600
2015	360	169728860000	21986227000	52558983000	15579449000	1865018500	1400890300
2015	361	163881940000	20650798000	59741331000	15196747000	1969059900	1679551200
2015	362	158481430000	19877610000	65915029000	14413874000	2145305800	2286178000
2015	363	151201530000	21373914000	71698622000	13340814000	2381030000	3123513900
2015	364	144378450000	21204535000	78691085000	12518842000	2318478100	4008037800
2015	365	141823930000	22032451000	80417687000	12328829000	2067613900	4448915400
2016	1	136721070000	22424571000	85128427000	11715335000	2049371600	5080651400
2016	2	131660460000	23781251000	88832357000	11510854000	1688473100	5646030300
2016	3	130142270000	26429734000	87702064000	11739523000	2217212600	4888622300
2016	4	125369410000	26373791000	92530867000	11108825000	2492615300	5243917100
2016	5	122358370000	24782717000	97132980000	11067077000	2146193200	5632088100
2016	6	120496220000	22722994000	101054850000	11149019000	1691158500	6005180600
2016	7	121774550000	24900227000	97599289000	11540180000	1920603600	5384574600
2016	8	124087670000	29621361000	90565032000	12223010000	2324840600	4297507000
2016	9	127542540000	29099110000	87632420000	12537317000	2229600000	4078440500
2016	10	127654970000	28248273000	88370826000	12499893000	2218484700	4126979900
2016	11	126248420000	28397737000	89627904000	12289945000	1943351600	4612061000
2016	12	124846480000	29564647000	89862935000	12140219000	1619408500	5085730100
2016	13	122690950000	28594477000	92988638000	12106955000	1242615700	5495786700
2016	14	120497140000	27764235000	96012687000	11710960000	898023960	6236374000
2016	15	119039690000	28405232000	96829147000	11007580000	759412980	7078364700
2016	16	120054170000	29677626000	94542267000	10798732000	1055599400	6991026500
2016	17	121464120000	31943745000	90866201000	10492281000	941442470	7411634200
2016	18	123290810000	34044401000	86938859000	10219442000	1260213200	7365702700
2016	19	125462350000	34686283000	84125432000	10180769000	1445166300	7219422900
2016	20	124446100000	34369005000	85458965000	9718202000	1756948900	7370207000
2016	21	122002340000	31744370000	90527356000	9178712000	1604021000	8062624900
2016	22	119393390000	31431724000	93448956000	8583017900	1324725300	8937614700
2016	23	116063790000	31836246000	96374026000	7942585900	1334070400	9568701600
2016	24	113681370000	33240244000	97352454000	7622948900	1622543300	9599865800
2016	25	109590960000	35850830000	98832280000	6814692700	1583390900	10447274000
2016	26	112993310000	33625836000	97654920000	6485877900	1555191600	10804288000
2016	27	118937810000	32380828000	92955431000	6802660200	1740726300	10301971000
2016	28	119390220000	34413681000	90470164000	6852442300	1640629700	10352286000
2016	29	118289580000	37009524000	88974966000	6994800100	1562592500	10287965000
2016	30	118437940000	38929953000	86906170000	6993380700	1423219900	10428757000
2016	31	120176810000	39577472000	84519782000	7093047500	1382713700	10369597000
2016	32	126043690000	39900212000	78330165000	7685011400	1971749700	9188596700
2016	33	132413920000	41162589000	70697554000	8344776200	2689029900	7811551700
2016	34	138069310000	40755096000	65449659000	9172270000	2703478700	6969609200
2016	35	141192570000	40357898000	62723594000	9589318800	2565272300	6690766800
2016	36	138847390000	41361503000	64065173000	9670533300	2147880700	7026943900
2016	37	136718560000	42458360000	65097150000	9739345300	2086041300	7019971400
2016	38	135893840000	44924884000	63455345000	9687783900	2255773900	6901800100
2016	39	137626140000	46017439000	60630484000	9521113300	2691557000	6632687500
2016	40	140444670000	43631489000	60197904000	9552647200	3050002200	6242708500
2016	41	142788520000	39198736000	62286811000	10014616000	2871712600	5959029800
2016	42	141759740000	36813504000	65700825000	10039349000	2901834500	5904174900
2016	43	139332760000	35589130000	69352174000	10041643000	2909515700	5894199300
2016	44	134898450000	35844174000	73531443000	10012566000	2519751800	6313039900
2016	45	136158040000	37393447000	70722575000	10294551000	2661271200	5889536200
2016	46	135771920000	39843409000	68658735000	10104746000	2637346200	6103265400
2016	47	132470590000	39068164000	72735314000	9849452100	2196140100	6799765600
2016	48	130149770000	38056598000	76067703000	9957472200	1765093900	7122791800
2016	49	131095070000	39312766000	73866230000	10267836000	1799637800	6777884400
2016	50	126977760000	41465516000	75830790000	9992152900	2060030800	6793174300
2016	51	122423800000	45347569000	76502695000	10036520000	2150480300	6658357300
2016	52	123095700000	46322626000	74855744000	10377987000	2052839800	6414531100
2016	53	130564010000	43203992000	70506068000	11579246000	1564633600	5701478200
2016	54	133312180000	43698312000	67263576000	12330020000	1470611600	5044725800
2016	55	132670000000	43324469000	68279598000	12788664000	1146657200	4910036600
2016	56	128651220000	44711666000	70911176000	12811768000	1025086500	5008503600
2016	57	125257220000	46094827000	72922024000	13091707000	745682820	5007968100
2016	58	122482690000	47759097000	74032284000	13426985000	479866300	4938507000
2016	59	123318280000	46296819000	74658963000	13792705000	376116300	4676536300
2016	60	124384010000	45000838000	74889218000	14044235000	412672770	4388449800
2016	61	123715580000	44869362000	75689127000	14190113000	320194060	4335050400
2016	62	121970030000	44629089000	77674948000	14249194000	195185060	4400979200
2016	63	118794670000	48765716000	76713683000	14421435000	282394770	4141527700
2016	64	116154480000	51830929000	76288653000	14513151000	524887810	3807318800
2016	65	113847730000	54093027000	76333311000	14348256000	898377490	3598724600
2016	66	111131540000	55404307000	77738221000	13933085000	1278408900	3633863700
2016	67	109065460000	52813369000	82395240000	13414575000	1291877200	4138905300
2016	68	106023670000	51491433000	86758963000	12797921000	1313980400	4733456600
2016	69	103966640000	50348076000	89959350000	12382623000	1262523000	5200211600
2016	70	100870030000	50578838000	92825196000	11803072000	1891164700	5151121600
2016	71	95960972000	51764468000	96548626000	10561944000	2532710600	5750703200
2016	72	97854171000	45760838000	100659060000	10128240000	2650763500	6066354500
2016	73	97463921000	39991724000	106818420000	9272647000	2420124700	7152586100
2016	74	92643853000	42801187000	108829030000	8605476100	2528418400	7711463400
2016	75	98710394000	36930279000	108633390000	9094950400	2272434700	7477972800
2016	76	99992212000	37392093000	106889760000	9132932200	2392524900	7319900800
2016	77	101159000000	34807944000	108307130000	9106694200	2331915500	7406748200
2016	78	100243670000	34268122000	109762280000	9165317800	2056727200	7623312900
2016	79	100526200000	34178004000	109569860000	9426101400	1471260200	7947996200
2016	80	100201610000	34702620000	109369840000	9302932600	1115653300	8426772000
2016	81	98717467000	35809923000	109746680000	8817931000	810294810	9217132100
2016	82	98783675000	36223515000	109266880000	8168475500	674067160	10002815000
2016	83	101026500000	35973138000	107274420000	7376612300	845906930	10622839000
2016	84	100112330000	36388412000	107773320000	6888042100	923966920	11033349000
2016	85	97665416000	36639655000	109968990000	6392663600	671730110	11780964000
2016	86	95736170000	37835403000	110702490000	6059110200	948916870	11837331000
2016	87	97410877000	38187383000	108675810000	5770540500	1778179300	11296638000
2016	88	101080580000	37559626000	105633860000	5508606400	2337939700	10998812000
2016	89	102575330000	38215729000	103483000000	5671164500	2485468200	10688725000
2016	90	102707190000	41647230000	99919642000	5991648500	2757372500	10096337000
2016	91	104716720000	44334189000	95223162000	5917342100	3470102700	9457913100
2016	92	102665110000	44853635000	96755323000	5845870400	3766868800	9232618700
2016	93	98859953000	42968225000	102445890000	5637618200	3189650700	10018089000
2016	94	93732361000	41162567000	109379140000	5365914100	2538422800	10941021000
2016	95	90272234000	39017805000	114984030000	5006677600	1719552500	12119128000
2016	96	88156634000	37142495000	118974940000	5074361200	1213732300	12557264000
2016	97	86144357000	35028206000	123101500000	5030657200	893687920	12921013000
2016	98	83999329000	35063493000	125211240000	4962625300	787184200	13095548000
2016	99	82958294000	35533812000	125781960000	4760867800	777676190	13306814000
2016	100	80957876000	36369582000	126946610000	4194593300	624878190	14025886000
2016	101	82465722000	40237666000	121570680000	4048846000	2723332500	12073179000
2016	102	85420687000	37686210000	121167170000	4435979300	2335380500	12073998000
2016	103	88152972000	35178848000	120942250000	4937638200	1419897400	12487822000
2016	104	88157362000	33162417000	122954290000	5177226900	760844500	12907286000
2016	105	89217461000	33328733000	121727870000	5688521200	512608130	12644229000
2016	106	93563529000	35104556000	115605980000	6568136900	749382470	11527839000
2016	107	93619342000	36527486000	114127240000	7214506100	599113930	11031738000
2016	108	93266870000	37704778000	113302420000	7751615400	522781440	10570961000
2016	109	93205740000	39296559000	111771770000	7937088800	902102250	10006167000
2016	110	92609913000	38268997000	113395160000	7843349600	892416970	10109591000
2016	111	90911230000	37981974000	115380860000	7382113400	525077290	10938167000
2016	112	87851899000	38411831000	118010340000	6641073400	271956660	11932328000
2016	113	89519625000	37766106000	116988340000	6659173200	371316600	11814868000
2016	114	92573665000	37078471000	114621930000	7348878600	666679930	10829799000
2016	115	95540869000	37094076000	111639120000	8247256100	642711710	9955390100
2016	116	98167067000	38428697000	107678300000	9081728500	679607300	9084022100
2016	117	97259726000	40580778000	106433560000	9303688200	616370430	8925299300
2016	118	97804759000	40822569000	105646740000	9517172600	808154700	8520030600
2016	119	93261464000	42202931000	108809670000	9276816300	704166630	8864375000
2016	120	87177027000	43874764000	113222270000	8922128800	559720530	9363508600
2016	121	76082116000	50432148000	117759800000	8079962000	1031947500	9733448500
2016	122	64296491000	58684442000	121293130000	7390629200	1450181300	10004547000
2016	123	48308115000	72287461000	123678490000	7037987000	1350154400	10457216000
2016	124	23072477000	96922720000	124278870000	6584829500	1747158900	10513370000
2016	125	13078869000	109275680000	121919520000	5848391000	2752706100	10244261000
2016	126	21876600000	102886200000	119511270000	5032661300	3989710000	9822986600
2016	127	23258148000	101788170000	119227750000	4457132000	4836562800	9551663000
2016	128	23376935000	100220710000	120676420000	3817516200	5496264700	9531577000
2016	129	20899339000	101947780000	121426950000	2458468000	7174490100	9212399800
2016	130	12264024000	108730110000	123279930000	849786700	8950958600	9044612600
2016	131	5779845600	113031670000	125462550000	626026480	8939252900	9280078600
2016	132	3295470300	115264970000	125713630000	322990380	9286914400	9235453100
2016	133	28777605000	96225703000	119270760000	3166134400	7326914100	8352309300
2016	134	35101702000	93992718000	115179650000	4444905600	6555832700	7844619600
2016	135	35185686000	94482295000	114606080000	4297942000	6850693300	7696722600
2016	136	34306800000	94574115000	115393150000	6356546800	4892290400	7596520700
2016	137	34577574000	97941985000	111754510000	6462150400	5166436300	7216771200
2016	138	27045611000	109028340000	108200120000	4951688200	6900115900	6993553800
2016	139	34080422000	105102250000	105091400000	6695873800	5796460100	6353024000
2016	140	38126344000	101957840000	104189880000	7675695800	5467857500	5701804600
2016	141	30068804000	105689380000	108515880000	6824668000	5970772400	6049917500
2016	142	19359923000	111410050000	113504100000	5559876300	6774526500	6510955100
2016	143	15010838000	109686480000	119576750000	5566837800	5901697800	7376822300
2016	144	8300893400	112949640000	123023530000	3684340300	7002523500	8158494100
2016	145	357858450	120753700000	123162510000	96633090	10474918000	8273806400
2016	146	0	120180680000	124093390000	0	10341374000	8503983800
2016	147	0	118570550000	125703520000	0	10075535000	8769822500
2016	148	0	118071120000	126202940000	0	9916062400	8929295500
2016	149	1113067200	115394470000	127766530000	274092470	9275665800	9295599600
2016	150	822086390	113347610000	130104370000	77322106	9112487000	9655548800
2016	151	32604455	113134640000	131106820000	0	9526056400	9319301500
2016	152	0	113547020000	130727050000	0	9908002100	8937355800
2016	153	0	112881440000	131392620000	0	10139493000	8705865000
2016	154	0	111772110000	132501960000	0	10446366000	8398991800
2016	155	0	114366920000	129907140000	0	11491087000	7354270800
2016	156	3.38847e+06	114331750000	129938930000	0	11762859000	7082498400
2016	157	49537055	113237160000	130987370000	1.05487e+06	11476784000	7367519000
2016	158	0	111839570000	132434500000	0	11106048000	7739309800
2016	159	68256392	111481790000	132724020000	68256392	10728918000	8048183500
2016	160	92302322	109492030000	134689730000	92302322	10220715000	8532340400
2016	161	36128964	107633940000	136604000000	36128964	9759291700	9049937300
2016	162	0	105138760000	139135300000	0	9058154300	9787203600
2016	163	0	104369870000	139904200000	0	8868658500	9976699400
2016	164	0	103879790000	140394280000	0	8820459500	10024898000
2016	165	0	102397630000	141876440000	0	8501129900	10344228000
2016	166	0	101182530000	143091540000	0	8469703200	10375655000
2016	167	0	100954090000	143319980000	0	8494971300	10350387000
2016	168	0	103138200000	141135870000	0	9312009400	9533348500
2016	169	0	104284140000	139989920000	0	9362823500	9482534400
2016	170	0	104356190000	139917870000	0	8908726700	9936631200
2016	171	0	104736930000	139537140000	0	9190564400	9654793500
2016	172	0	103843490000	140430580000	0	9475585200	9369772600
2016	173	0	101667220000	142606840000	0	9145681500	9699676400
2016	174	0	99484657000	144789410000	0	8518384300	10326974000
[truncated: 921 more rows]

[truncated: 2 more sheets: MVBS from AZFP and ADCP, PWP forcing]
